# Supplementary material for: (1S,2S,4R)-7-tert-But­oxy­bicyclo­[2.2.1]hept-5-en-2-yl (2S)-2-(6-meth­oxy­naphthalen-2-yl)propano­ate
Source: Acta Crystallogr Sect E Struct Rep Online. 2011 Jun 30;67(Pt 7):o1848. doi: 10.1107/S1600536811024238 (PMC3151886; doi:10.1107/S1600536811024238)
Supplement: Supplementary file 1 [file e-67-o1848-sup1.cif]

##############################################################################
#                                                                            #
# This CIF contains the data in a paper accepted for publication in          #
# Acta Crystallographica Section E. It conforms to the requirements of       #
# Notes for Authors for Acta Crystallographica Section E, and has been       #
# peer reviewed under the auspices of the IUCr Commission on Journals.       #
#                                                                            #
# Full details of the Crystallographic Information File format               #
# are given in the paper "The Crystallographic Information File (CIF):       #
# a New Standard Archive File for Crystallography" by S. R. Hall, F. H.      #
# Allen and I. D. Brown [Acta Cryst. (1991), A47, 655-685].                  #
#                                                                            #
# The current version of the core CIF dictionary is obtainable from          #
# ftp://ftp.iucr.org/pub/cif_core.dic.                                       #
#                                                                            #
# Software is freely available for graphical display of the structure(s)     #
# in this CIF. For information consult the CIF software page                 #
# http://www.iucr.org/resources/cif/software.                                #
#                                                                            #
# This file may be used for bona fide research purposes within the           #
# scientific community so long as proper attribution is given to the journal # 
# article from which it was obtained.                                        #
#                                                                            #
##############################################################################
data_global
_audit_creation_method     SHELXTL-V6.0
_journal_date_recd_electronic     2011-06-13
_journal_date_accepted     2011-06-20
_journal_name_full     'Acta Crystallographica, Section E'
_journal_year     2011
_journal_volume     67
_journal_issue      7
_journal_page_first     o1848
_journal_page_last     o1848
_journal_paper_category     QO
_journal_coeditor_code     PK2333
_publ_contact_author_name
;
Dr. Lough, Alan J.
;
_publ_contact_author_address
;
 Department of Chemistry
 University of Toronto
 Toronto
 Ontario
 Canada M5S 3H6
;
_publ_contact_author_email     alough@chem.utoronto.ca
_publ_contact_author_fax     '416 978 8775'
_publ_contact_author_phone     '416 978 6275'
_publ_section_title
;
(1<i>S</i>,2<i>S</i>,4<i>R</i>)-7-<i>tert</i>-Butoxybicyclo[2.2.1]hept-5-en-2-yl
(2<i>S</i>)-2-(6-methoxynaphthalen-2-yl)propanoate
;
loop_
    _publ_author_name
    _publ_author_address
    'Lough, Alan J.'
;
Department of Chemistry,
University of Toronto,
Toronto, Ontario, Canada M5S 3H6
;
    'Petrone, David A.'
;
Department of Chemistry, University of Guelph, Guelph, Ontario,
Canada N1G 2W1
;
    'Tam, William'
;
Department of Chemistry and Biology,
Ryerson University,
Toronto, Ontario, Canada M5B 2K3
;
data_I
_chemical_name_systematic
;
(1<i>S</i>,2<i>S</i>,4<i>R</i>)-7-<i>tert</i>-Butoxybicyclo[2.2.1]hept-5-en-2-yl
(2<i>S</i>)-2-(6-methoxynaphthalen-2-yl)propanoate
;
_chemical_name_common     ?
_chemical_formula_moiety     'C25 H30 O4'
_chemical_formula_sum     'C25 H30 O4'
_chemical_formula_iupac     'C25 H30 O4'
_chemical_formula_weight     394.49
_chemical_melting_point     ?
_symmetry_cell_setting     monoclinic
_symmetry_space_group_name_H-M     'P 21'
_symmetry_space_group_name_Hall     'P 2yb'
loop_
    _symmetry_equiv_pos_as_xyz
    'x, y, z'
    '-x, y+1/2, -z'
_cell_length_a     11.8328(11)
_cell_length_b     6.0084(4)
_cell_length_c     15.2205(15)
_cell_angle_alpha     90.00
_cell_angle_beta     96.705(4)
_cell_angle_gamma     90.00
_cell_volume     1074.72(16)
_cell_formula_units_Z     2
_cell_measurement_reflns_used     8333
_cell_measurement_theta_min     2.7
_cell_measurement_theta_max     27.5
_cell_measurement_temperature     150.0(10)
_exptl_crystal_description     'needle'
_exptl_crystal_colour     'colourless'
_exptl_crystal_size_max     0.50
_exptl_crystal_size_mid     0.20
_exptl_crystal_size_min     0.12
_exptl_crystal_density_diffrn     1.219
_exptl_crystal_density_meas     ?
_exptl_crystal_density_method     'not measured'
_exptl_crystal_F_000     424
_exptl_absorpt_coefficient_mu     0.081
_exptl_absorpt_correction_type     multi-scan
_exptl_absorpt_process_details     '(SORTAV; Blessing, 1995)'
_exptl_absorpt_correction_T_min     0.480
_exptl_absorpt_correction_T_max     0.990
_exptl_special_details
;
multi-scan from symmetry-related measurements
(SORTAV (Blessing 1995)
;
_diffrn_ambient_temperature     150.0(10)
_diffrn_radiation_type     MoK\a
_diffrn_radiation_wavelength     0.71073
_diffrn_radiation_source     'fine-focus sealed tube'
_diffrn_radiation_monochromator     graphite
_diffrn_measurement_device_type     'Nonius KappaCCD'
_diffrn_measurement_method     '\f scans and \w scans with \k offsets'
_diffrn_detector_area_resol_mean     9
_diffrn_reflns_number     8333
_diffrn_reflns_av_R_equivalents     0.0712
_diffrn_reflns_av_sigmaI/netI     0.0590
_diffrn_reflns_theta_min     2.69
_diffrn_reflns_theta_max     27.48
_diffrn_reflns_theta_full     25.24
_diffrn_measured_fraction_theta_max     0.980
_diffrn_measured_fraction_theta_full     0.989
_diffrn_reflns_limit_h_min     -15
_diffrn_reflns_limit_h_max     15
_diffrn_reflns_limit_k_min     -7
_diffrn_reflns_limit_k_max     6
_diffrn_reflns_limit_l_min     -16
_diffrn_reflns_limit_l_max     19
_diffrn_standards_number     0
_diffrn_standards_interval_count     .
_diffrn_standards_interval_time     .
_diffrn_standards_decay_%     ?
_refine_special_details
;
Refinement of <i>F</i>^2^ against ALL reflections. The weighted <i>R</i>-factor
<i>wR</i> and goodness of fit <i>S</i> are based on <i>F</i>^2^, conventional
<i>R</i>-factors <i>R</i> are based on <i>F</i>, with <i>F</i> set to zero for
negative <i>F</i>^2^. The threshold expression of <i>F</i>^2^ >
\s(<i>F</i>^2^) is used only for calculating <i>R</i>-factors(gt) <i>etc</i>.
and is not relevant to the choice of reflections for refinement.
<i>R</i>-factors based on <i>F</i>^2^ are statistically about twice as large
as those based on <i>F</i>, and <i>R</i>- factors based on ALL data will be
even larger.
;
_reflns_number_total     2649
_reflns_number_gt     2023
_reflns_threshold_expression     I>2\s(I)
_refine_ls_structure_factor_coef     Fsqd
_refine_ls_matrix_type     full
_refine_ls_R_factor_all     0.0710
_refine_ls_R_factor_gt     0.0478
_refine_ls_wR_factor_gt     0.1098
_refine_ls_wR_factor_ref     0.1223
_refine_ls_goodness_of_fit_ref     1.049
_refine_ls_restrained_S_all     1.048
_refine_ls_number_reflns     2649
_refine_ls_number_parameters     267
_refine_ls_number_restraints     1
_refine_ls_hydrogen_treatment     constr
_refine_ls_weighting_scheme     calc
_refine_ls_weighting_details
         'calc w=1/[\s^2^(Fo^2^)+(0.0605P)^2^+0.0914P] where P=(Fo^2^+2Fc^2^)/3'
_atom_sites_solution_hydrogens     geom
_atom_sites_solution_primary     direct
_atom_sites_solution_secondary     difmap
_refine_ls_shift/su_max     0.000
_refine_ls_shift/su_mean     0.000
_refine_diff_density_max     0.162
_refine_diff_density_min     -0.251
_refine_ls_extinction_method     none
_refine_ls_extinction_coef     ?
loop_
    _atom_type_symbol
    _atom_type_description
    _atom_type_scat_dispersion_real
    _atom_type_scat_dispersion_imag
    _atom_type_scat_source
    'C' 'C' 0.0033 0.0016
                         'International Tables Vol C Tables 4.2.6.8 and 6.1.1.4'
    'H' 'H' 0.0000 0.0000
                         'International Tables Vol C Tables 4.2.6.8 and 6.1.1.4'
    'O' 'O' 0.0106 0.0060
                         'International Tables Vol C Tables 4.2.6.8 and 6.1.1.4'
_computing_data_collection     'COLLECT (Nonius, 2002)'
_computing_cell_refinement     'DENZO-SMN (Otwinowski & Minor, 1997)'
_computing_data_reduction     'DENZO-SMN (Otwinowski & Minor, 1997)'
_computing_structure_solution     'SIR92 (Altomare <i>et al.</i>, 1994)'
_computing_structure_refinement     'SHELXTL (Sheldrick, 2008)'
_computing_molecular_graphics     'PLATON (Spek, 2009)'
_computing_publication_material     'SHELXTL (Sheldrick, 2008)'
loop_
    _atom_site_type_symbol
    _atom_site_label
    _atom_site_fract_x
    _atom_site_fract_y
    _atom_site_fract_z
    _atom_site_U_iso_or_equiv
    _atom_site_adp_type
    _atom_site_calc_flag
    _atom_site_refinement_flags
    _atom_site_occupancy
    _atom_site_symmetry_multiplicity
    _atom_site_disorder_assembly
    _atom_site_disorder_group
    O O1 0.69010(15) 0.8083(4) 0.08425(13) 0.0433(5) Uani d . 1 1 . .
    O O2 0.58736(15) 0.8603(3) 0.34025(12) 0.0371(4) Uani d . 1 1 . .
    O O3 0.49435(16) 0.5653(4) 0.38828(14) 0.0478(5) Uani d . 1 1 . .
    O O4 1.21074(16) 0.2459(4) 0.25951(14) 0.0490(5) Uani d . 1 1 . .
    C C1 0.5058(2) 0.8713(5) 0.26074(17) 0.0378(6) Uani d . 1 1 . .
    H H1A 0.4278 0.8258 0.2729 0.045 Uiso calc R 1 1 . .
    C C2 0.5477(2) 0.7305(5) 0.18658(18) 0.0368(6) Uani d . 1 1 . .
    H H2A 0.5760 0.5779 0.2037 0.044 Uiso calc R 1 1 . .
    C C3 0.4558(2) 0.7435(5) 0.10890(19) 0.0430(7) Uani d . 1 1 . .
    H H3 0.4070 0.6258 0.0866 0.052 Uiso calc R 1 1 . .
    C C4 0.4559(2) 0.9493(5) 0.0778(2) 0.0430(7) Uani d . 1 1 . .
    H H4 0.4061 1.0059 0.0295 0.052 Uiso calc R 1 1 . .
    C C5 0.5482(2) 1.0785(5) 0.13189(18) 0.0406(7) Uani d . 1 1 . .
    H H5A 0.5767 1.2140 0.1033 0.049 Uiso calc R 1 1 . .
    C C6 0.5073(2) 1.1131(5) 0.2247(2) 0.0407(7) Uani d . 1 1 . .
    H H6A 0.5610 1.2079 0.2629 0.049 Uiso calc R 1 1 . .
    H H6B 0.4306 1.1809 0.2196 0.049 Uiso calc R 1 1 . .
    C C7 0.6362(2) 0.8921(5) 0.15578(18) 0.0377(6) Uani d . 1 1 . .
    H H7A 0.6934 0.9373 0.2062 0.045 Uiso calc R 1 1 . .
    C C8 0.8098(2) 0.8585(6) 0.0853(2) 0.0432(7) Uani d . 1 1 . .
    C C9 0.8780(3) 0.7327(6) 0.1619(2) 0.0514(8) Uani d . 1 1 . .
    H H9A 0.8590 0.5740 0.1578 0.077 Uiso calc R 1 1 . .
    H H9B 0.8589 0.7916 0.2184 0.077 Uiso calc R 1 1 . .
    H H9C 0.9596 0.7524 0.1585 0.077 Uiso calc R 1 1 . .
    C C10 0.8387(3) 0.7701(6) -0.0023(2) 0.0559(9) Uani d . 1 1 . .
    H H10A 0.8232 0.6099 -0.0059 0.084 Uiso calc R 1 1 . .
    H H10B 0.9194 0.7965 -0.0072 0.084 Uiso calc R 1 1 . .
    H H10C 0.7922 0.8465 -0.0507 0.084 Uiso calc R 1 1 . .
    C C11 0.8306(3) 1.1075(6) 0.0922(2) 0.0506(8) Uani d . 1 1 . .
    H H11A 0.7856 1.1829 0.0428 0.076 Uiso calc R 1 1 . .
    H H11B 0.9116 1.1379 0.0900 0.076 Uiso calc R 1 1 . .
    H H11C 0.8082 1.1624 0.1483 0.076 Uiso calc R 1 1 . .
    C C12 0.5739(2) 0.6939(5) 0.39715(18) 0.0364(6) Uani d . 1 1 . .
    C C13 0.6718(2) 0.6822(5) 0.46982(18) 0.0374(6) Uani d . 1 1 . .
    H H13A 0.6969 0.8371 0.4863 0.045 Uiso calc R 1 1 . .
    C C14 0.6351(3) 0.5668(6) 0.55187(19) 0.0474(7) Uani d . 1 1 . .
    H H14A 0.5719 0.6494 0.5727 0.071 Uiso calc R 1 1 . .
    H H14B 0.6993 0.5629 0.5987 0.071 Uiso calc R 1 1 . .
    H H14C 0.6105 0.4145 0.5366 0.071 Uiso calc R 1 1 . .
    C C15 0.7694(2) 0.5613(5) 0.43366(17) 0.0359(6) Uani d . 1 1 . .
    C C16 0.8758(2) 0.6525(5) 0.43437(18) 0.0384(6) Uani d . 1 1 . .
    H H16A 0.8912 0.7933 0.4616 0.046 Uiso calc R 1 1 . .
    C C17 0.9630(2) 0.5422(5) 0.39564(18) 0.0376(6) Uani d . 1 1 . .
    C C18 1.0740(2) 0.6343(5) 0.3944(2) 0.0437(7) Uani d . 1 1 . .
    H H18A 1.0928 0.7709 0.4240 0.052 Uiso calc R 1 1 . .
    C C19 1.1535(2) 0.5292(5) 0.3513(2) 0.0448(7) Uani d . 1 1 . .
    H H19A 1.2271 0.5925 0.3518 0.054 Uiso calc R 1 1 . .
    C C20 1.1274(2) 0.3266(5) 0.30572(19) 0.0422(7) Uani d . 1 1 . .
    C C21 1.0239(2) 0.2270(5) 0.31015(18) 0.0396(6) Uani d . 1 1 . .
    H H21A 1.0083 0.0867 0.2825 0.048 Uiso calc R 1 1 . .
    C C22 0.9399(2) 0.3308(5) 0.35548(18) 0.0370(6) Uani d . 1 1 . .
    C C23 0.8319(2) 0.2348(5) 0.35925(18) 0.0386(6) Uani d . 1 1 . .
    H H23A 0.8163 0.0910 0.3349 0.046 Uiso calc R 1 1 . .
    C C24 0.7492(2) 0.3453(5) 0.39745(18) 0.0377(6) Uani d . 1 1 . .
    H H24A 0.6773 0.2766 0.3998 0.045 Uiso calc R 1 1 . .
    C C25 1.1868(3) 0.0424(6) 0.2127(2) 0.0524(8) Uani d . 1 1 . .
    H H25A 1.2504 0.0054 0.1794 0.079 Uiso calc R 1 1 . .
    H H25B 1.1171 0.0592 0.1716 0.079 Uiso calc R 1 1 . .
    H H25C 1.1765 -0.0771 0.2548 0.079 Uiso calc R 1 1 . .
loop_
    _atom_site_aniso_label
    _atom_site_aniso_U_11
    _atom_site_aniso_U_22
    _atom_site_aniso_U_33
    _atom_site_aniso_U_12
    _atom_site_aniso_U_13
    _atom_site_aniso_U_23
    O1 0.0389(10) 0.0518(12) 0.0400(11) -0.0032(9) 0.0080(8) -0.0110(9)
    O2 0.0376(10) 0.0382(11) 0.0349(10) -0.0034(9) 0.0014(8) 0.0028(9)
    O3 0.0458(11) 0.0428(12) 0.0533(13) -0.0078(11) -0.0001(9) 0.0072(11)
    O4 0.0406(11) 0.0560(14) 0.0512(13) 0.0009(10) 0.0087(9) 0.0020(11)
    C1 0.0360(14) 0.0447(16) 0.0323(14) -0.0030(13) 0.0021(11) 0.0009(13)
    C2 0.0401(15) 0.0320(14) 0.0378(14) -0.0003(12) 0.0022(11) -0.0012(12)
    C3 0.0420(16) 0.0466(17) 0.0394(16) -0.0026(14) 0.0008(12) -0.0077(14)
    C4 0.0418(16) 0.0510(18) 0.0348(16) 0.0032(13) -0.0010(12) -0.0006(14)
    C5 0.0477(16) 0.0373(16) 0.0366(15) -0.0004(13) 0.0045(12) 0.0007(13)
    C6 0.0425(15) 0.0393(16) 0.0400(15) 0.0031(13) 0.0042(12) -0.0012(13)
    C7 0.0386(14) 0.0395(16) 0.0347(14) -0.0009(12) 0.0027(12) -0.0024(13)
    C8 0.0391(15) 0.0453(17) 0.0459(17) -0.0037(14) 0.0078(12) -0.0055(15)
    C9 0.0491(18) 0.0473(18) 0.0562(19) 0.0028(15) -0.0004(15) -0.0025(16)
    C10 0.0509(18) 0.068(2) 0.0508(19) 0.0006(17) 0.0142(15) -0.0085(18)
    C11 0.0463(17) 0.0502(19) 0.056(2) -0.0064(15) 0.0090(14) -0.0006(16)
    C12 0.0388(15) 0.0354(15) 0.0359(15) 0.0021(12) 0.0076(11) 0.0010(12)
    C13 0.0455(16) 0.0323(15) 0.0343(14) -0.0020(12) 0.0037(12) -0.0028(12)
    C14 0.0584(18) 0.0465(18) 0.0372(16) 0.0009(16) 0.0053(13) 0.0014(15)
    C15 0.0395(14) 0.0357(15) 0.0309(14) -0.0003(13) -0.0034(11) 0.0043(13)
    C16 0.0446(16) 0.0323(14) 0.0364(15) -0.0023(12) -0.0039(12) 0.0015(12)
    C17 0.0400(14) 0.0367(15) 0.0343(14) -0.0034(12) -0.0027(11) 0.0062(13)
    C18 0.0436(16) 0.0407(16) 0.0442(17) -0.0060(13) -0.0055(13) 0.0050(13)
    C19 0.0372(15) 0.0489(18) 0.0472(17) -0.0064(14) 0.0005(13) 0.0099(15)
    C20 0.0379(15) 0.0473(18) 0.0410(16) 0.0021(13) 0.0026(12) 0.0070(14)
    C21 0.0419(16) 0.0388(16) 0.0371(15) -0.0002(13) 0.0007(12) -0.0001(13)
    C22 0.0390(14) 0.0372(15) 0.0332(14) -0.0001(12) -0.0025(11) 0.0022(12)
    C23 0.0402(15) 0.0346(15) 0.0394(15) -0.0034(12) -0.0015(11) -0.0006(13)
    C24 0.0356(13) 0.0381(15) 0.0382(15) -0.0057(12) -0.0001(11) 0.0003(13)
    C25 0.0499(17) 0.062(2) 0.0463(18) 0.0049(17) 0.0088(14) 0.0044(17)
_geom_special_details
;
All e.s.d.'s (except the e.s.d. in the dihedral angle between two l.s. planes)
are estimated using the full covariance matrix. The cell e.s.d.'s are taken
into account individually in the estimation of e.s.d.'s in distances, angles
and torsion angles; correlations between e.s.d.'s in cell parameters are only
used when they are defined by crystal symmetry. An approximate (isotropic)
treatment of cell e.s.d.'s is used for estimating e.s.d.'s involving l.s.
planes.
;
loop_
    _geom_bond_atom_site_label_1
    _geom_bond_atom_site_label_2
    _geom_bond_site_symmetry_2
    _geom_bond_distance
    _geom_bond_publ_flag
    O1 C7 . 1.417(3) ?
    O1 C8 . 1.446(3) ?
    O2 C12 . 1.344(3) ?
    O2 C1 . 1.459(3) ?
    O3 C12 . 1.214(3) ?
    O4 C20 . 1.365(3) ?
    O4 C25 . 1.427(4) ?
    C1 C2 . 1.538(4) ?
    C1 C6 . 1.554(4) ?
    C1 H1A . 1.0000 ?
    C2 C3 . 1.513(4) ?
    C2 C7 . 1.540(4) ?
    C2 H2A . 1.0000 ?
    C3 C4 . 1.324(4) ?
    C3 H3 . 0.9500 ?
    C4 C5 . 1.504(4) ?
    C4 H4 . 0.9500 ?
    C5 C7 . 1.543(4) ?
    C5 C6 . 1.560(4) ?
    C5 H5A . 1.0000 ?
    C6 H6A . 0.9900 ?
    C6 H6B . 0.9900 ?
    C7 H7A . 1.0000 ?
    C8 C10 . 1.512(4) ?
    C8 C11 . 1.518(5) ?
    C8 C9 . 1.537(5) ?
    C9 H9A . 0.9800 ?
    C9 H9B . 0.9800 ?
    C9 H9C . 0.9800 ?
    C10 H10A . 0.9800 ?
    C10 H10B . 0.9800 ?
    C10 H10C . 0.9800 ?
    C11 H11A . 0.9800 ?
    C11 H11B . 0.9800 ?
    C11 H11C . 0.9800 ?
    C12 C13 . 1.507(4) ?
    C13 C15 . 1.520(4) ?
    C13 C14 . 1.535(4) ?
    C13 H13A . 1.0000 ?
    C14 H14A . 0.9800 ?
    C14 H14B . 0.9800 ?
    C14 H14C . 0.9800 ?
    C15 C16 . 1.372(4) ?
    C15 C24 . 1.419(4) ?
    C16 C17 . 1.412(4) ?
    C16 H16A . 0.9500 ?
    C17 C22 . 1.422(4) ?
    C17 C18 . 1.428(4) ?
    C18 C19 . 1.363(4) ?
    C18 H18A . 0.9500 ?
    C19 C20 . 1.417(5) ?
    C19 H19A . 0.9500 ?
    C20 C21 . 1.371(4) ?
    C21 C22 . 1.420(4) ?
    C21 H21A . 0.9500 ?
    C22 C23 . 1.409(4) ?
    C23 C24 . 1.367(4) ?
    C23 H23A . 0.9500 ?
    C24 H24A . 0.9500 ?
    C25 H25A . 0.9800 ?
    C25 H25B . 0.9800 ?
    C25 H25C . 0.9800 ?
loop_
    _geom_angle_atom_site_label_1
    _geom_angle_atom_site_label_2
    _geom_angle_atom_site_label_3
    _geom_angle_site_symmetry_1
    _geom_angle_site_symmetry_3
    _geom_angle
    _geom_angle_publ_flag
    C7 O1 C8 . . 116.4(2) ?
    C12 O2 C1 . . 116.9(2) ?
    C20 O4 C25 . . 116.6(2) ?
    O2 C1 C2 . . 110.2(2) ?
    O2 C1 C6 . . 107.5(2) ?
    C2 C1 C6 . . 103.7(2) ?
    O2 C1 H1A . . 111.7 ?
    C2 C1 H1A . . 111.7 ?
    C6 C1 H1A . . 111.7 ?
    C3 C2 C1 . . 106.3(2) ?
    C3 C2 C7 . . 100.5(2) ?
    C1 C2 C7 . . 99.5(2) ?
    C3 C2 H2A . . 116.0 ?
    C1 C2 H2A . . 116.0 ?
    C7 C2 H2A . . 116.0 ?
    C4 C3 C2 . . 107.2(3) ?
    C4 C3 H3 . . 126.4 ?
    C2 C3 H3 . . 126.4 ?
    C3 C4 C5 . . 108.5(3) ?
    C3 C4 H4 . . 125.7 ?
    C5 C4 H4 . . 125.7 ?
    C4 C5 C7 . . 100.4(2) ?
    C4 C5 C6 . . 106.4(2) ?
    C7 C5 C6 . . 98.9(2) ?
    C4 C5 H5A . . 116.2 ?
    C7 C5 H5A . . 116.2 ?
    C6 C5 H5A . . 116.2 ?
    C1 C6 C5 . . 102.3(2) ?
    C1 C6 H6A . . 111.3 ?
    C5 C6 H6A . . 111.3 ?
    C1 C6 H6B . . 111.3 ?
    C5 C6 H6B . . 111.3 ?
    H6A C6 H6B . . 109.2 ?
    O1 C7 C2 . . 113.1(2) ?
    O1 C7 C5 . . 115.4(2) ?
    C2 C7 C5 . . 93.8(2) ?
    O1 C7 H7A . . 111.2 ?
    C2 C7 H7A . . 111.2 ?
    C5 C7 H7A . . 111.2 ?
    O1 C8 C10 . . 103.8(2) ?
    O1 C8 C11 . . 110.9(3) ?
    C10 C8 C11 . . 110.8(3) ?
    O1 C8 C9 . . 109.5(3) ?
    C10 C8 C9 . . 110.1(3) ?
    C11 C8 C9 . . 111.4(3) ?
    C8 C9 H9A . . 109.5 ?
    C8 C9 H9B . . 109.5 ?
    H9A C9 H9B . . 109.5 ?
    C8 C9 H9C . . 109.5 ?
    H9A C9 H9C . . 109.5 ?
    H9B C9 H9C . . 109.5 ?
    C8 C10 H10A . . 109.5 ?
    C8 C10 H10B . . 109.5 ?
    H10A C10 H10B . . 109.5 ?
    C8 C10 H10C . . 109.5 ?
    H10A C10 H10C . . 109.5 ?
    H10B C10 H10C . . 109.5 ?
    C8 C11 H11A . . 109.5 ?
    C8 C11 H11B . . 109.5 ?
    H11A C11 H11B . . 109.5 ?
    C8 C11 H11C . . 109.5 ?
    H11A C11 H11C . . 109.5 ?
    H11B C11 H11C . . 109.5 ?
    O3 C12 O2 . . 123.4(3) ?
    O3 C12 C13 . . 124.9(3) ?
    O2 C12 C13 . . 111.7(2) ?
    C12 C13 C15 . . 107.9(2) ?
    C12 C13 C14 . . 110.6(2) ?
    C15 C13 C14 . . 112.2(2) ?
    C12 C13 H13A . . 108.7 ?
    C15 C13 H13A . . 108.7 ?
    C14 C13 H13A . . 108.7 ?
    C13 C14 H14A . . 109.5 ?
    C13 C14 H14B . . 109.5 ?
    H14A C14 H14B . . 109.5 ?
    C13 C14 H14C . . 109.5 ?
    H14A C14 H14C . . 109.5 ?
    H14B C14 H14C . . 109.5 ?
    C16 C15 C24 . . 118.7(3) ?
    C16 C15 C13 . . 122.8(3) ?
    C24 C15 C13 . . 118.5(2) ?
    C15 C16 C17 . . 121.6(3) ?
    C15 C16 H16A . . 119.2 ?
    C17 C16 H16A . . 119.2 ?
    C16 C17 C22 . . 119.1(2) ?
    C16 C17 C18 . . 122.8(3) ?
    C22 C17 C18 . . 118.1(3) ?
    C19 C18 C17 . . 121.0(3) ?
    C19 C18 H18A . . 119.5 ?
    C17 C18 H18A . . 119.5 ?
    C18 C19 C20 . . 120.7(3) ?
    C18 C19 H19A . . 119.6 ?
    C20 C19 H19A . . 119.6 ?
    O4 C20 C21 . . 125.0(3) ?
    O4 C20 C19 . . 115.3(3) ?
    C21 C20 C19 . . 119.7(3) ?
    C20 C21 C22 . . 120.8(3) ?
    C20 C21 H21A . . 119.6 ?
    C22 C21 H21A . . 119.6 ?
    C23 C22 C21 . . 122.0(3) ?
    C23 C22 C17 . . 118.5(2) ?
    C21 C22 C17 . . 119.4(2) ?
    C24 C23 C22 . . 121.1(3) ?
    C24 C23 H23A . . 119.5 ?
    C22 C23 H23A . . 119.5 ?
    C23 C24 C15 . . 120.9(2) ?
    C23 C24 H24A . . 119.6 ?
    C15 C24 H24A . . 119.6 ?
    O4 C25 H25A . . 109.5 ?
    O4 C25 H25B . . 109.5 ?
    H25A C25 H25B . . 109.5 ?
    O4 C25 H25C . . 109.5 ?
    H25A C25 H25C . . 109.5 ?
    H25B C25 H25C . . 109.5 ?
