# Supplementary material for: (1S,2S,4R)-7-tert-But­oxy­bicyclo­[2.2.1]hept-5-en-2-yl (2S)-2-(6-meth­oxy­naphthalen-2-yl)propano­ate
Source: Acta Crystallogr Sect E Struct Rep Online. 2011 Jun 30;67(Pt 7):o1848. doi: 10.1107/S1600536811024238 (PMC3151886; doi:10.1107/S1600536811024238)
Supplement: Supplementary file 2 [file e-67-o1848-Isup2.hkl]

# 
# h,k,l, Fc-squared, Fo-squared, sigma(Fo-squared) and status flag 
# 
data_I
_shelx_title ' k1192 in P2(1)' 
_shelx_refln_list_code          4 
_shelx_F_calc_maximum       56.74 
_exptl_crystal_F_000       424.00 
_reflns_d_resolution_high  0.7700 
 
loop_ 
 _symmetry_equiv_pos_as_xyz 
 'x, y, z' 
 '-x, y+1/2, -z' 
 
_cell_length_a    11.8328 
_cell_length_b     6.0084 
_cell_length_c    15.2205 
_cell_angle_alpha  90.000 
_cell_angle_beta   96.705 
_cell_angle_gamma  90.000 
 
_shelx_F_squared_multiplier     1.000 
 
loop_ 
 _refln_index_h 
 _refln_index_k 
 _refln_index_l 
 _refln_F_squared_calc 
 _refln_F_squared_meas 
 _refln_F_squared_sigma 
 _refln_observed_status 
   2   0   0      740.68      619.38     14.69 o 
   4   0   0        3.77        2.71      0.53 o 
   5   0   0       36.72       28.77      1.38 o 
   6   0   0      470.40      516.70     11.70 o 
   7   0   0        0.10        0.82      1.12 o 
   8   0   0       99.09      108.84      3.71 o 
   9   0   0        0.12        0.64      1.63 o 
  10   0   0       12.60       11.57      1.64 o 
  11   0   0       37.49       35.22      3.65 o 
  12   0   0        0.77       -3.78      3.78 o 
  13   0   0        2.92       11.95      4.31 o 
  14   0   0        0.01        3.87      3.87 o 
  15   0   0        8.81       11.58      5.74 o 
   2   1   0       80.94       70.47      1.21 o 
   3   1   0      203.71      181.97      3.04 o 
   4   1   0      148.29      140.12      2.48 o 
   5   1   0      740.16      757.44     11.18 o 
   6   1   0      126.53      126.94      3.82 o 
   7   1   0       20.14       21.12      1.32 o 
   8   1   0       15.48       18.14      1.26 o 
   9   1   0       48.05       52.75      2.19 o 
  10   1   0      450.99      476.08     30.24 o 
  11   1   0      114.61      114.18     13.01 o 
  12   1   0       18.60       19.82      3.65 o 
  13   1   0        8.97        6.66      4.19 o 
  14   1   0        6.35       11.07      3.08 o 
  15   1   0       14.54       14.90      4.05 o 
   1   2   0      252.95      256.66      5.18 o 
   2   2   0      339.45      344.05      5.93 o 
   3   2   0      453.91      446.89      7.49 o 
   4   2   0      138.07      142.71      2.49 o 
   5   2   0       10.35        9.67      0.96 o 
   6   2   0      111.68      112.83      2.84 o 
   7   2   0      151.72      146.94      4.71 o 
   8   2   0      112.72      124.31      3.30 o 
   9   2   0      102.93      107.28      4.21 o 
  10   2   0        6.34        5.04      1.71 o 
  11   2   0        3.36        3.50      2.11 o 
  12   2   0        3.18        4.39      1.92 o 
  13   2   0        1.01       -0.11      2.60 o 
  14   2   0        1.92       -0.79      3.33 o 
   1   3   0      240.21      253.45      3.74 o 
   2   3   0      140.04      142.30      2.78 o 
   3   3   0       26.99       28.73      1.18 o 
   4   3   0       85.27       80.56      1.82 o 
   5   3   0       67.77       71.47      2.05 o 
   6   3   0      236.42      222.41      5.47 o 
   7   3   0       90.81       87.05      3.69 o 
   8   3   0        3.67        1.57      0.77 o 
   9   3   0       29.47       24.69      2.06 o 
  10   3   0       27.26       24.90      3.13 o 
  11   3   0       32.26       26.27      4.91 o 
  12   3   0        3.06        6.18      2.50 o 
  13   3   0        1.71        3.50      2.92 o 
  14   3   0        1.12        0.88      2.95 o 
   0   4   0      513.73      650.77     18.10 o 
   1   4   0      109.25      132.36      3.23 o 
   2   4   0       35.21       27.84      1.76 o 
   3   4   0       47.50       49.28      1.71 o 
   4   4   0       52.00       52.95      2.00 o 
   5   4   0       46.30       48.07      2.25 o 
   6   4   0       36.58       31.64      2.31 o 
   7   4   0      105.12      104.52      4.34 o 
   8   4   0       38.26       32.51      3.09 o 
   9   4   0       91.87       93.17      9.15 o 
  10   4   0       20.76       20.21      3.78 o 
  11   4   0       26.17       21.43      2.60 o 
  12   4   0       25.00       28.14      5.05 o 
  13   4   0       13.49       22.83      5.74 o 
   1   5   0       16.04       13.41      1.16 o 
   2   5   0       71.51       74.56      3.43 o 
   3   5   0      123.83      133.08      5.93 o 
   4   5   0       86.15       83.61      5.33 o 
   5   5   0      117.30      116.66      6.46 o 
   6   5   0      160.65      144.84      5.06 o 
   7   5   0       15.30        9.66      2.84 o 
   8   5   0        7.44        5.79      2.20 o 
   9   5   0        3.90       -0.20      2.41 o 
  10   5   0        0.06        3.50      3.68 o 
  11   5   0        0.47        2.61      6.69 o 
   0   6   0      168.36      158.76      8.69 o 
   1   6   0       46.05       51.41      2.16 o 
   2   6   0       18.19       18.46      2.05 o 
   3   6   0       44.15       48.24      4.35 o 
   4   6   0       23.65       18.34      2.31 o 
   5   6   0       60.22       53.08      4.66 o 
   6   6   0       19.09       21.77      2.80 o 
   7   6   0        5.47        2.33      2.20 o 
   8   6   0        2.66        1.72      2.30 o 
   9   6   0        0.80        1.52      2.52 o 
   3   7   0        9.08       13.71      4.17 o 
   5   7   0        6.26       17.22      3.94 o 
   6   7   0       17.40        6.09      3.71 o 
 -15   0   1       10.87        5.91      5.71 o 
 -14   0   1        6.01       -0.10      4.13 o 
 -13   0   1        4.35       15.39      4.47 o 
 -12   0   1       38.46       40.13      4.83 o 
 -11   0   1      349.28      463.55     21.54 o 
 -10   0   1        0.71        2.62      1.78 o 
  -9   0   1       25.88       23.74      2.66 o 
  -8   0   1      491.34      545.70     13.74 o 
  -7   0   1       95.57       80.28      2.29 o 
  -6   0   1      662.18      616.21     11.96 o 
  -5   0   1        2.69        2.65      0.61 o 
  -4   0   1        4.67        4.20      0.55 o 
  -3   0   1     3219.58     2727.70     67.34 o 
  -2   0   1      452.96      354.77      7.04 o 
   2   0   1     1757.54     1547.22     39.14 o 
   3   0   1       21.00       15.45      0.95 o 
   4   0   1        0.26        1.74      0.73 o 
   5   0   1       96.41       85.44      2.67 o 
   6   0   1       18.16       23.63      1.25 o 
   7   0   1      121.81      134.64      7.93 o 
   8   0   1       87.24       90.28      3.25 o 
   9   0   1        6.53        3.97      2.43 o 
  10   0   1        0.57       -1.03      1.55 o 
  11   0   1       63.06       67.88      6.36 o 
  12   0   1       64.11       67.75      6.24 o 
  13   0   1       49.26       54.51      6.11 o 
  14   0   1       22.95       17.60      4.70 o 
  15   0   1        3.47        8.53      4.86 o 
 -15   1   1       12.70       18.74      3.72 o 
 -14   1   1        3.20       11.05      3.52 o 
 -13   1   1        6.68        6.75      2.64 o 
 -12   1   1       11.17        7.74      2.57 o 
 -11   1   1       41.87       44.60      5.09 o 
 -10   1   1      157.46      173.03      7.94 o 
  -9   1   1        6.81        7.02      1.01 o 
  -8   1   1       48.12       55.21      2.29 o 
  -7   1   1      157.43      170.43      3.82 o 
  -6   1   1      474.01      504.03      9.12 o 
  -5   1   1      747.09      722.53      9.56 o 
  -4   1   1       93.65       78.37      1.44 o 
  -3   1   1      453.46      397.67      5.51 o 
  -1   1   1     1199.06     1155.68     23.85 o 
   0   1   1      776.26      750.47     16.73 o 
   2   1   1      116.55      102.76      1.72 o 
   3   1   1      535.03      500.19      7.91 o 
   4   1   1      883.52      861.52     12.04 o 
   5   1   1      232.85      219.80      3.86 o 
   6   1   1      133.34      135.47      3.86 o 
   7   1   1       25.82       25.91      1.10 o 
   8   1   1       29.66       31.02      2.25 o 
   9   1   1       53.57       55.39      3.56 o 
  10   1   1      114.99      125.01      6.41 o 
  11   1   1       33.43       35.71      5.15 o 
  12   1   1       10.70        8.74      2.74 o 
  13   1   1        2.22        6.22      2.68 o 
  14   1   1        3.11        7.56      6.20 o 
 -14   2   1        7.20        6.23      3.15 o 
 -13   2   1        1.93        5.14      2.84 o 
 -12   2   1        1.62       -1.24      2.42 o 
 -11   2   1       12.77       10.71      1.50 o 
 -10   2   1       71.10       66.69      6.49 o 
  -9   2   1       71.62       68.97      4.81 o 
  -8   2   1        7.58        8.51      0.83 o 
  -7   2   1       66.20       60.38      1.54 o 
  -6   2   1      469.24      474.93      7.51 o 
  -5   2   1      150.98      161.22      3.40 o 
  -4   2   1      334.46      355.13      9.86 o 
  -3   2   1      276.84      275.08      4.40 o 
  -2   2   1      111.68      111.06      2.99 o 
  -1   2   1      453.54      462.41      9.75 o 
   0   2   1      997.01     1088.78     17.20 o 
   1   2   1      311.09      331.00      5.01 o 
   2   2   1      261.51      279.99      4.47 o 
   3   2   1       66.38       60.68      1.13 o 
   4   2   1       73.86       77.80      2.16 o 
   5   2   1      253.08      273.18      6.73 o 
   6   2   1      677.33      764.41     17.53 o 
   7   2   1      100.80       95.37      4.06 o 
   8   2   1       61.19       65.96      3.47 o 
   9   2   1       34.99       31.66      1.72 o 
  10   2   1       29.68       26.18      2.80 o 
  11   2   1       60.70       63.51      7.99 o 
  12   2   1       20.59       17.08      2.84 o 
  13   2   1       15.56       19.59      4.53 o 
  14   2   1        0.03        6.97      3.16 o 
 -14   3   1        0.16        2.33      5.22 o 
 -13   3   1        1.33        0.24      2.94 o 
 -12   3   1       20.35       21.26      3.24 o 
 -11   3   1       38.18       38.54      3.58 o 
 -10   3   1       48.99       52.15      5.15 o 
  -9   3   1       92.72       78.68      5.85 o 
  -8   3   1        1.75        1.36      1.01 o 
  -7   3   1      168.06      181.34      5.44 o 
  -6   3   1       57.29       57.93      1.78 o 
  -5   3   1      136.91      135.22      2.73 o 
  -4   3   1       97.55       93.24      2.31 o 
  -3   3   1       21.76       20.42      1.16 o 
  -2   3   1       62.27       57.80      1.45 o 
  -1   3   1       87.53       97.82      1.80 o 
   0   3   1      202.14      224.86      4.89 o 
   1   3   1     1660.66     1756.63     61.02 o 
   2   3   1       28.10       29.44      0.66 o 
   3   3   1       25.91       28.75      1.04 o 
   4   3   1       53.46       57.70      1.29 o 
   5   3   1      158.32      168.49      3.65 o 
   6   3   1      261.44      262.36      6.30 o 
   7   3   1       95.39       92.95      4.70 o 
   8   3   1       43.23       36.01      2.07 o 
   9   3   1       24.35       20.34      2.72 o 
  10   3   1       39.68       37.88      4.09 o 
  11   3   1       31.21       36.66      3.48 o 
  12   3   1       10.98       15.31      5.32 o 
  13   3   1        5.24        9.06      4.43 o 
 -13   4   1        7.43        6.43      4.73 o 
 -12   4   1       14.20       10.23      4.13 o 
 -11   4   1        0.44       -1.68      1.68 o 
 -10   4   1       13.60       12.02      3.04 o 
  -9   4   1       22.52       20.54      2.69 o 
  -8   4   1       86.38       91.79      6.32 o 
  -7   4   1       40.37       42.15      2.17 o 
  -6   4   1        4.62        6.83      1.56 o 
  -5   4   1      189.94      188.99      8.12 o 
  -4   4   1      255.61      276.25      6.09 o 
  -3   4   1       28.70       25.53      1.77 o 
  -2   4   1       16.34       14.55      1.44 o 
  -1   4   1       48.48       43.28      1.27 o 
   0   4   1       64.38       77.37      2.09 o 
   1   4   1      204.80      236.37      5.21 o 
   2   4   1      162.65      160.04      4.46 o 
   3   4   1        3.03        2.76      1.08 o 
   4   4   1       52.46       55.69      2.98 o 
   5   4   1      207.19      225.83      6.28 o 
   6   4   1      316.55      312.86     16.49 o 
   7   4   1      125.33      120.35      4.03 o 
   8   4   1       70.60       59.04      2.89 o 
   9   4   1        9.08        5.77      2.22 o 
  10   4   1        9.06        8.62      1.63 o 
  11   4   1        9.90        5.67      1.83 o 
  12   4   1        0.67        9.29      4.29 o 
 -11   5   1        0.50       -0.83      2.75 o 
 -10   5   1       39.40       35.71      7.50 o 
  -9   5   1       12.12        6.17      4.48 o 
  -8   5   1       62.05       54.60     15.45 o 
  -7   5   1        5.20        4.02      2.76 o 
  -6   5   1       68.79       72.95      3.13 o 
  -5   5   1      414.01      450.92     34.12 o 
  -4   5   1       70.75       63.42      4.27 o 
  -3   5   1       40.92       44.19      2.78 o 
  -2   5   1      145.01      155.22      4.85 o 
  -1   5   1       50.16       57.16      2.65 o 
   0   5   1      104.41      118.54      4.69 o 
   1   5   1       28.44       28.83      1.29 o 
   2   5   1        5.00        2.39      0.93 o 
   3   5   1       35.22       37.32      2.79 o 
   4   5   1       48.19       52.50      2.60 o 
   5   5   1       14.99       14.31      1.47 o 
   6   5   1       24.26       23.82      2.16 o 
   8   5   1        5.33        3.24      2.20 o 
   9   5   1       21.73       13.29      2.27 o 
  10   5   1       51.77       43.71     15.45 o 
  11   5   1        2.26        0.96      4.20 o 
  -9   6   1        1.99        3.39      2.68 o 
  -8   6   1        3.63        2.44      2.44 o 
  -7   6   1       13.20       10.56      3.49 o 
  -6   6   1        4.94        4.79      4.31 o 
  -5   6   1       28.87       25.31      2.72 o 
  -4   6   1        1.51       -2.28      2.28 o 
  -3   6   1       39.19       31.76      6.27 o 
  -2   6   1       10.51        8.36      1.61 o 
  -1   6   1        1.47       -0.25      1.66 o 
   0   6   1      105.63      113.66      5.27 o 
   1   6   1       33.26       34.77      3.11 o 
   2   6   1       30.44       32.83      2.50 o 
   3   6   1       16.02       16.22      1.78 o 
   4   6   1       46.88       46.65      3.89 o 
   5   6   1       38.89       37.75      3.03 o 
   6   6   1       46.41       48.93      3.60 o 
   7   6   1       27.34       27.11      2.87 o 
   8   6   1        1.14        1.52      3.21 o 
   9   6   1       14.82       13.54      3.81 o 
  -6   7   1       10.48       10.25      4.04 o 
  -5   7   1        8.15        3.93      3.51 o 
  -4   7   1        4.05        2.41      3.67 o 
  -3   7   1       24.77       24.82      4.41 o 
  -1   7   1       35.71       31.54      5.40 o 
   0   7   1        1.29        2.48      4.59 o 
   1   7   1       23.30       27.92      4.33 o 
   2   7   1        3.81        3.90      3.40 o 
   3   7   1        1.94        4.70      3.51 o 
   4   7   1        9.29        7.19      3.43 o 
   5   7   1        1.48        6.65      3.69 o 
   6   7   1       10.63        1.05      3.46 o 
 -15   0   2        2.77        7.41      4.32 o 
 -14   0   2       58.05       64.63      8.06 o 
 -13   0   2       70.11       95.19      7.90 o 
 -12   0   2        2.20       11.02      3.67 o 
 -11   0   2       19.73       24.37      4.04 o 
 -10   0   2        0.41        2.61      1.65 o 
  -9   0   2        0.23       -0.76      1.57 o 
  -8   0   2        0.01        0.95      1.36 o 
  -7   0   2       28.77       36.92      1.52 o 
  -6   0   2       30.71       35.01      1.31 o 
  -5   0   2      598.31      574.03     11.30 o 
  -4   0   2     1150.95     1095.75     20.73 o 
  -3   0   2      867.94      735.14     19.75 o 
  -2   0   2     2511.67     2075.36     72.14 o 
  -1   0   2      152.76      119.55      3.50 o 
   0   0   2      113.42      102.19      3.13 o 
   1   0   2      305.23      284.81      9.82 o 
   2   0   2      332.56      328.06     18.46 o 
   3   0   2     1171.59     1136.40     29.62 o 
   4   0   2       19.65       25.77      1.55 o 
   5   0   2     1599.57     1719.62     79.48 o 
   6   0   2      100.59      107.27      3.14 o 
   7   0   2      159.08      141.49      6.25 o 
   8   0   2      160.31      169.34      7.60 o 
   9   0   2       19.26       16.16      1.69 o 
  10   0   2      172.88      175.47     19.10 o 
  11   0   2       80.23       93.73      7.12 o 
  12   0   2        7.06       11.71      3.75 o 
  13   0   2        2.93        5.12      3.51 o 
  14   0   2        0.40       -3.46      4.62 o 
 -15   1   2        7.66        7.25      3.76 o 
 -14   1   2       11.29       23.80      6.37 o 
 -13   1   2       35.86       44.22      3.82 o 
 -12   1   2      102.03      138.80      7.38 o 
 -11   1   2        0.67       -0.19      1.98 o 
 -10   1   2      156.29      164.88      6.50 o 
  -9   1   2      137.57      150.49      4.27 o 
  -8   1   2        9.71        8.85      0.80 o 
  -7   1   2       61.96       60.83      2.37 o 
  -6   1   2      254.32      244.46      3.74 o 
  -5   1   2      684.36      665.07      9.89 o 
  -4   1   2      603.12      554.40      8.08 o 
  -3   1   2     1945.11     1753.18     25.30 o 
  -2   1   2     1334.46     1236.51     23.24 o 
  -1   1   2      309.26      294.31      7.66 o 
   1   1   2      523.66      557.56     16.34 o 
   2   1   2      307.24      287.90      4.67 o 
   3   1   2      563.73      540.33     10.34 o 
   4   1   2      385.21      397.83     11.11 o 
   5   1   2      222.50      232.50      5.67 o 
   6   1   2      317.76      332.21      8.46 o 
   7   1   2      179.74      179.68      6.10 o 
   8   1   2       50.33       48.42      1.42 o 
   9   1   2       72.36       72.20      3.66 o 
  10   1   2       22.71       21.71      2.45 o 
  11   1   2      112.68      135.32      6.51 o 
  12   1   2       29.16       31.10      3.35 o 
  13   1   2        0.70        1.42      3.30 o 
  14   1   2       20.91       22.76      7.60 o 
 -14   2   2        3.88        2.78      3.15 o 
 -13   2   2       16.46       15.05      2.93 o 
 -12   2   2       37.26       38.81      5.79 o 
 -11   2   2       66.84       72.32      7.62 o 
 -10   2   2       73.54       70.41      4.41 o 
  -9   2   2       32.46       31.82      1.47 o 
  -8   2   2       28.79       31.83      1.34 o 
  -7   2   2       23.02       23.14      1.42 o 
  -6   2   2       32.66       31.03      0.98 o 
  -5   2   2      859.54      990.83     13.85 o 
  -4   2   2      650.34      655.54      9.54 o 
  -3   2   2      238.64      238.34      4.72 o 
  -2   2   2      513.74      501.11     14.25 o 
  -1   2   2       26.60       25.20      0.85 o 
   0   2   2      336.00      358.32     10.59 o 
   1   2   2        4.74        4.37      0.48 o 
   2   2   2       19.31       18.47      0.72 o 
   3   2   2      432.73      477.74     10.65 o 
   4   2   2      453.65      464.48      7.89 o 
   5   2   2      310.76      317.66      7.46 o 
   6   2   2      131.64      139.58      4.65 o 
   7   2   2       35.99       31.61      1.14 o 
   8   2   2       95.45       89.70      2.90 o 
   9   2   2       30.62       31.55      2.06 o 
  10   2   2      118.09      119.38     12.57 o 
  11   2   2      182.66      213.58      9.32 o 
  12   2   2       50.84       47.02      6.00 o 
  13   2   2        1.33       -0.94      2.75 o 
  14   2   2        5.26       10.27      2.90 o 
 -14   3   2       21.91       26.47      8.78 o 
 -13   3   2       24.58       22.38      3.69 o 
 -12   3   2        0.17        0.07      3.17 o 
 -11   3   2       68.84       74.80      4.53 o 
 -10   3   2       36.04       25.29      3.39 o 
  -9   3   2       28.07       26.79      2.31 o 
  -8   3   2       17.98       19.07      1.19 o 
  -7   3   2       34.17       34.81      2.24 o 
  -6   3   2        3.11        3.58      0.58 o 
  -5   3   2      207.74      227.12      4.57 o 
  -4   3   2      163.01      176.19      4.59 o 
  -3   3   2      396.29      415.46     10.20 o 
  -2   3   2      245.23      242.00      5.17 o 
  -1   3   2       65.19       66.49      1.78 o 
   0   3   2     1769.65     2069.34     56.22 o 
   1   3   2      167.28      203.21      4.78 o 
   2   3   2      542.43      641.50      9.82 o 
   3   3   2      762.90      822.93     16.13 o 
   4   3   2      116.38      119.09      3.69 o 
   5   3   2      211.64      220.00      5.64 o 
   6   3   2      192.30      206.68      5.91 o 
   7   3   2       92.57       88.36      4.15 o 
   8   3   2       84.74       79.70      2.65 o 
   9   3   2       14.18       14.02      1.67 o 
  10   3   2       20.61       16.42      1.94 o 
  11   3   2        1.48        2.73      2.02 o 
  12   3   2        1.39        2.71      5.18 o 
  13   3   2        1.02        1.91      2.88 o 
 -13   4   2        6.15       12.16      4.73 o 
 -12   4   2       24.48       30.58      6.05 o 
 -11   4   2       10.93       10.86      2.47 o 
 -10   4   2       41.84       37.01      3.64 o 
  -9   4   2       36.43       31.25      3.39 o 
  -8   4   2        6.13        5.65      1.33 o 
  -7   4   2      122.35      122.71      4.97 o 
  -6   4   2      243.97      253.76      6.44 o 
  -5   4   2      214.48      216.37      6.48 o 
  -4   4   2      158.41      158.91      5.56 o 
  -3   4   2        0.05        0.14      0.94 o 
  -2   4   2      155.37      167.80      4.57 o 
  -1   4   2      113.57      127.86      2.35 o 
   0   4   2       19.28       20.57      0.63 o 
   1   4   2      238.01      254.86      4.05 o 
   2   4   2      180.49      198.56      4.94 o 
   3   4   2       73.31       77.30      2.11 o 
   4   4   2       34.72       33.46      1.35 o 
   5   4   2       48.84       44.19      1.43 o 
   6   4   2      202.17      189.15      6.40 o 
   7   4   2      110.46      105.92      4.68 o 
   8   4   2       67.09       59.71      3.65 o 
   9   4   2       24.37       20.55      1.85 o 
  10   4   2       65.32       62.11      3.74 o 
  11   4   2        6.06        4.05      1.75 o 
  12   4   2        1.95        3.91      3.91 o 
 -11   5   2        7.69        9.17      3.14 o 
 -10   5   2        0.53        4.67      4.00 o 
  -9   5   2       32.65       22.10      2.98 o 
  -8   5   2       11.79        7.65      2.32 o 
  -7   5   2       20.05       20.30      3.71 o 
  -6   5   2        3.67        4.68      2.04 o 
  -5   5   2        7.89        6.78      1.41 o 
  -4   5   2       47.85       55.19      2.65 o 
  -3   5   2       51.02       53.38      4.70 o 
  -2   5   2       38.50       43.68      1.65 o 
  -1   5   2       44.75       46.24      1.83 o 
   0   5   2        6.58        6.88      0.75 o 
   1   5   2        3.93        5.41      0.87 o 
   2   5   2       46.40       47.85      1.83 o 
   3   5   2       33.15       32.68      1.40 o 
   4   5   2       90.22       97.19      7.82 o 
   5   5   2       12.77        7.83      1.77 o 
   6   5   2       27.84       31.64      3.10 o 
   7   5   2      109.36       92.85      6.64 o 
   8   5   2       37.38       37.84      4.39 o 
   9   5   2        3.17        4.20      2.69 o 
  10   5   2        9.84        8.09      3.62 o 
  11   5   2       61.96       73.32      7.50 o 
  -9   6   2       32.18       28.81     10.42 o 
  -8   6   2       15.67       14.37      9.52 o 
  -7   6   2       10.72        5.83      2.62 o 
  -6   6   2        1.43        4.83      2.42 o 
  -5   6   2       17.64       16.43      2.35 o 
  -4   6   2       11.16       13.62      2.79 o 
  -3   6   2       43.79       45.09      4.59 o 
  -2   6   2       23.49       22.27      2.83 o 
  -1   6   2       10.69       13.43      3.22 o 
   0   6   2       28.85       29.13      2.17 o 
   1   6   2       19.48       18.76      1.31 o 
   2   6   2        7.39        6.55      1.63 o 
   3   6   2       28.73       28.84      4.18 o 
   4   6   2        0.60        1.93      1.73 o 
   5   6   2       31.31       31.25      5.73 o 
   6   6   2        8.55        4.01      2.12 o 
   7   6   2        7.72        4.63      3.01 o 
   8   6   2        2.82        1.95      2.24 o 
   9   6   2       16.60       12.79      3.91 o 
  -5   7   2        5.08        0.76      3.58 o 
  -3   7   2        5.59        6.39      3.70 o 
  -2   7   2       17.12       10.89      3.60 o 
  -1   7   2       50.46       61.03      6.50 o 
   3   7   2        1.53       -0.61      2.34 o 
 -15   0   3        7.21        5.28      4.97 o 
 -14   0   3       11.27       13.71      5.32 o 
 -13   0   3        2.89        2.63      4.15 o 
 -12   0   3       36.68       47.49      4.83 o 
 -11   0   3      109.77      119.78      6.45 o 
 -10   0   3      178.00      174.18      5.75 o 
  -9   0   3       37.89       31.07      2.03 o 
  -8   0   3      137.37      147.06      4.36 o 
  -7   0   3        5.67        4.20      2.22 o 
  -6   0   3      367.00      367.69      8.70 o 
  -5   0   3      528.65      496.41     11.28 o 
  -4   0   3      176.37      158.40      4.38 o 
  -3   0   3      354.10      328.43      9.40 o 
  -2   0   3      812.02      681.86     20.41 o 
  -1   0   3     1039.53      910.85     25.87 o 
   0   0   3      281.19      280.71      8.22 o 
   2   0   3     2359.75     2318.41    112.50 o 
   3   0   3     1816.86     1804.67     66.28 o 
   4   0   3        0.05        2.54      0.98 o 
   5   0   3       62.25       69.72      2.81 o 
   6   0   3      180.42      176.27      5.98 o 
   7   0   3      149.62      151.91      4.46 o 
   8   0   3       44.40       40.14      2.08 o 
   9   0   3      549.17      546.91     29.15 o 
  10   0   3      260.70      263.84     28.09 o 
  11   0   3       68.28       71.77      6.62 o 
  12   0   3      114.25      126.99     10.06 o 
  13   0   3        0.23        0.19      3.16 o 
  14   0   3        0.73       -2.46      4.63 o 
 -15   1   3       32.33       34.51      4.70 o 
 -14   1   3       15.14       21.00      4.14 o 
 -13   1   3       35.82       47.05      4.32 o 
 -12   1   3       86.43       96.05      5.15 o 
 -11   1   3       86.37       92.51      3.49 o 
 -10   1   3      161.85      164.74      7.04 o 
  -9   1   3       85.45       82.89      3.50 o 
  -8   1   3       57.59       60.13      1.65 o 
  -7   1   3       69.19       60.67      2.09 o 
  -6   1   3       32.28       33.78      1.08 o 
  -5   1   3       23.66       24.70      0.86 o 
  -4   1   3     1860.72     1797.61     38.45 o 
  -3   1   3      255.70      214.55      4.55 o 
  -2   1   3        3.30        4.07      0.47 o 
  -1   1   3      417.87      391.56      9.95 o 
   1   1   3     1358.95     1421.13     46.13 o 
   2   1   3      851.86      812.23     18.67 o 
   3   1   3      175.50      166.02      5.63 o 
   4   1   3      441.30      435.72     15.26 o 
   5   1   3      590.34      628.30     21.89 o 
   6   1   3        4.08        4.41      0.84 o 
   7   1   3      243.99      265.47      6.19 o 
   8   1   3      422.44      452.63     13.55 o 
   9   1   3      212.32      227.67     10.66 o 
  10   1   3       35.25       35.12      2.50 o 
  11   1   3      181.37      210.04     11.26 o 
  12   1   3       39.28       43.18      3.76 o 
  13   1   3       12.73        9.88      2.67 o 
  14   1   3        4.02        7.88      3.04 o 
 -14   2   3        2.22       -1.78      2.88 o 
 -13   2   3        1.92        1.71      2.78 o 
 -12   2   3       22.91       23.54      2.89 o 
 -11   2   3       19.56       17.85      1.80 o 
 -10   2   3       37.87       36.38      2.47 o 
  -9   2   3       33.13       27.04      1.54 o 
  -8   2   3        4.63        4.10      0.94 o 
  -7   2   3       86.30       83.51      2.04 o 
  -6   2   3      112.31      110.58      2.41 o 
  -5   2   3      569.99      566.08      8.95 o 
  -4   2   3      411.14      416.14      7.88 o 
  -3   2   3       56.68       56.94      2.09 o 
  -2   2   3      183.72      175.53      6.50 o 
  -1   2   3      306.78      334.22      8.14 o 
   0   2   3      829.31      899.05     22.16 o 
   1   2   3     1352.37     1447.45     60.63 o 
   2   2   3      278.93      268.27     11.48 o 
   3   2   3      165.93      164.71      4.39 o 
   4   2   3       78.89       75.64      2.40 o 
   5   2   3       49.50       45.55      2.85 o 
   6   2   3       23.48       19.35      1.35 o 
   7   2   3        7.06        7.55      0.90 o 
   8   2   3       19.92       18.92      1.44 o 
   9   2   3       75.88       71.79      5.87 o 
  10   2   3       48.23       44.12      3.62 o 
  11   2   3       25.83       26.76      3.32 o 
  12   2   3        2.62        4.83      3.72 o 
  13   2   3        1.40        0.92      2.65 o 
  14   2   3        6.90        7.53      3.34 o 
 -14   3   3       19.51       19.55      4.03 o 
 -13   3   3        3.02        1.59      2.28 o 
 -12   3   3       12.18        5.32      3.01 o 
 -11   3   3       10.03       10.70      2.23 o 
 -10   3   3       86.09       86.37      5.73 o 
  -9   3   3       80.48       74.77      7.77 o 
  -8   3   3       45.94       44.79      3.21 o 
  -7   3   3       15.58       12.63      1.37 o 
  -6   3   3       69.15       72.15      2.87 o 
  -5   3   3       11.75       12.65      0.97 o 
  -4   3   3       21.91       20.08      0.86 o 
  -3   3   3       84.92       79.82      1.91 o 
  -2   3   3      419.27      451.74     11.59 o 
  -1   3   3      140.88      147.22      3.93 o 
   0   3   3       26.03       27.64      1.52 o 
   1   3   3      108.01      137.88      2.61 o 
   2   3   3      232.68      252.24     10.46 o 
   3   3   3      220.97      225.95      6.93 o 
   4   3   3       83.58       81.91      3.76 o 
   5   3   3      149.69      143.05      4.26 o 
   6   3   3      363.91      386.19      8.41 o 
   7   3   3       56.02       49.81      1.79 o 
   8   3   3       36.40       33.87      1.98 o 
   9   3   3        0.95       -0.60      1.96 o 
  10   3   3        5.50        6.84      2.08 o 
  11   3   3        2.48       -0.15      1.58 o 
  12   3   3        6.70        6.96      3.00 o 
  13   3   3        1.61        1.83      2.72 o 
 -13   4   3        0.15       -2.93      2.93 o 
 -12   4   3       12.82       19.81      4.68 o 
 -11   4   3       20.31       12.94      3.97 o 
 -10   4   3        7.02        5.64      1.70 o 
  -9   4   3        3.40        2.62      1.60 o 
  -8   4   3       19.50       16.99      1.16 o 
  -7   4   3       30.54       31.62      1.75 o 
  -6   4   3       28.08       26.48      1.91 o 
  -5   4   3      233.48      237.17      8.81 o 
  -4   4   3       62.68       63.50      3.39 o 
  -3   4   3       24.45       24.90      1.37 o 
  -2   4   3       38.37       37.31      1.69 o 
  -1   4   3       91.90       92.29      2.27 o 
   0   4   3      109.99      113.75      3.75 o 
   1   4   3       93.44       99.95      3.47 o 
   2   4   3       43.56       46.10      1.29 o 
   3   4   3       29.87       29.52      1.36 o 
   4   4   3       39.11       34.21      1.41 o 
   5   4   3       39.25       36.99      1.36 o 
   6   4   3      333.17      344.22     11.88 o 
   7   4   3       23.14       23.52      1.38 o 
   8   4   3        2.99        4.64      1.15 o 
   9   4   3       34.67       32.21      2.89 o 
  10   4   3        3.29        3.63      2.15 o 
  11   4   3       26.75       25.22      3.60 o 
  12   4   3        3.48        9.82      3.81 o 
 -11   5   3       17.45       16.80      4.85 o 
 -10   5   3        9.08        3.23      2.56 o 
  -9   5   3        1.11        3.03      3.12 o 
  -8   5   3        4.79        4.87      3.21 o 
  -7   5   3        2.97        3.18      1.86 o 
  -6   5   3       13.34       20.06      5.09 o 
  -5   5   3      304.52      376.36     20.26 o 
  -4   5   3      499.75      592.18     16.38 o 
  -3   5   3       45.16       45.75      3.54 o 
  -2   5   3        9.05        7.14      2.65 o 
  -1   5   3       37.84       44.04      2.81 o 
   0   5   3       39.65       40.77      2.08 o 
   1   5   3       50.39       46.06      2.65 o 
   2   5   3        3.38        4.88      1.11 o 
   3   5   3       10.18        9.58      1.23 o 
   4   5   3       80.60       81.51      5.76 o 
   5   5   3        8.12        3.03      1.22 o 
   6   5   3       55.30       52.51      6.27 o 
   7   5   3       66.69       65.22      5.24 o 
   8   5   3       35.19       38.23      4.20 o 
   9   5   3       20.30       23.80      4.10 o 
  10   5   3       23.29       16.00      5.03 o 
  11   5   3        4.29        6.74      4.20 o 
  -9   6   3        5.14        6.68      2.79 o 
  -8   6   3        2.08        0.83      2.52 o 
  -7   6   3        2.26        3.22      2.58 o 
  -6   6   3       11.95        9.60      2.71 o 
  -5   6   3       18.96       22.86      2.79 o 
  -4   6   3       32.75       28.39      3.94 o 
  -3   6   3       26.19       20.89      2.49 o 
  -2   6   3       52.61       61.37      3.12 o 
  -1   6   3       37.62       40.69      2.93 o 
   0   6   3       36.51       38.01      2.77 o 
   1   6   3       11.78       10.08      3.77 o 
   2   6   3       13.15       12.46      1.97 o 
   3   6   3        4.43        0.97      2.85 o 
   4   6   3        0.47        0.03      1.51 o 
   5   6   3       49.92       49.38      3.58 o 
   6   6   3      103.89       90.57     12.69 o 
   7   6   3       15.04       10.43      2.85 o 
   8   6   3        0.35       -1.97      3.31 o 
   9   6   3       14.14       11.11      3.79 o 
  -6   7   3        3.47        1.40      4.12 o 
  -5   7   3       27.14       18.84      4.44 o 
  -4   7   3        7.70        2.58      4.04 o 
   0   7   3       18.76       19.33      3.89 o 
   1   7   3        2.28        2.88      3.30 o 
   2   7   3        0.11        2.21      3.49 o 
   3   7   3        9.70       14.41      6.90 o 
   4   7   3        3.58       -1.62      3.40 o 
   5   7   3        4.78        7.72      3.20 o 
   6   7   3        8.60        9.20      3.74 o 
 -15   0   4        0.11       -2.18      4.36 o 
 -14   0   4       18.09       17.88      5.65 o 
 -13   0   4       39.75       43.74      6.02 o 
 -12   0   4        0.45        2.83      2.34 o 
 -11   0   4        0.15        1.71      2.00 o 
 -10   0   4      613.18      705.99     39.38 o 
  -9   0   4      735.04      812.67     19.76 o 
  -8   0   4        0.78        2.33      1.12 o 
  -7   0   4      287.41      283.72      7.18 o 
  -6   0   4       23.22       19.34      1.21 o 
  -5   0   4      348.17      353.22      8.44 o 
  -4   0   4        0.02        0.39      0.78 o 
  -3   0   4      358.29      344.64     14.02 o 
  -2   0   4      346.07      323.97      8.96 o 
  -1   0   4      229.76      216.80      6.45 o 
   1   0   4      108.72      106.75      3.58 o 
   2   0   4     1334.18     1240.72     32.32 o 
   3   0   4      193.30      186.21      8.77 o 
   4   0   4      126.41      127.33      7.74 o 
   5   0   4      110.59      121.67      8.59 o 
   6   0   4      845.38      906.80     25.59 o 
   7   0   4       43.81       42.84      3.68 o 
   8   0   4      245.42      243.69     10.40 o 
   9   0   4      292.82      308.93     27.12 o 
  10   0   4        5.93        4.39      2.69 o 
  11   0   4       28.17       23.18      3.69 o 
  12   0   4        3.41        6.33      3.16 o 
  13   0   4        1.26        6.12      3.38 o 
  14   0   4        0.14       -2.22      3.71 o 
 -15   1   4        1.07        0.79      3.30 o 
 -14   1   4       19.43       25.45      4.02 o 
 -13   1   4        3.30        3.98      4.18 o 
 -12   1   4        1.85        2.90      1.92 o 
 -11   1   4       18.65       17.07      1.74 o 
 -10   1   4       31.83       34.25      1.68 o 
  -9   1   4       95.46      109.53      3.92 o 
  -8   1   4      195.68      217.73      4.77 o 
  -7   1   4      112.11      119.30      2.93 o 
  -6   1   4       69.41       67.41      1.70 o 
  -5   1   4      280.75      314.77      5.45 o 
  -4   1   4     1127.53     1099.69     18.14 o 
  -3   1   4      256.82      238.69      7.10 o 
  -2   1   4      414.54      356.83      7.26 o 
  -1   1   4      607.79      563.00     20.56 o 
   0   1   4     1618.81     1668.18     39.09 o 
   2   1   4     1632.90     1647.14     40.77 o 
   3   1   4      197.33      182.56      4.28 o 
   4   1   4      454.96      456.32      9.05 o 
   5   1   4      161.58      170.45      5.44 o 
   6   1   4       48.57       38.31      1.59 o 
   7   1   4      243.96      243.55      9.06 o 
   8   1   4       28.84       29.05      1.74 o 
   9   1   4       84.07       75.05      6.59 o 
  10   1   4      160.01      157.30     11.89 o 
  11   1   4       62.47       71.70      4.60 o 
  12   1   4       44.41       44.11      4.06 o 
  13   1   4        0.36       -1.27      2.51 o 
  14   1   4        6.57        6.07      3.68 o 
 -14   2   4       14.62       19.01      3.52 o 
 -13   2   4        0.81        2.40      2.81 o 
 -12   2   4       29.86       45.53      4.50 o 
 -11   2   4        6.79        5.54      1.48 o 
 -10   2   4       92.90       86.68      3.06 o 
  -9   2   4       35.85       29.44      1.68 o 
  -8   2   4        9.07        8.17      0.85 o 
  -7   2   4       55.62       54.90      1.97 o 
  -6   2   4       88.79       79.03      1.81 o 
  -5   2   4      270.03      297.14      7.25 o 
  -4   2   4       23.77       25.04      1.49 o 
  -3   2   4      654.72      658.41     25.19 o 
  -2   2   4      520.50      524.80     20.57 o 
  -1   2   4       94.71       91.34      2.71 o 
   0   2   4       86.21       84.03      3.50 o 
   1   2   4       88.38       97.23      2.30 o 
   2   2   4      189.45      200.01      5.47 o 
   3   2   4      647.62      693.82     23.40 o 
   4   2   4      130.38      121.06      4.96 o 
   5   2   4       18.60       19.78      1.69 o 
   6   2   4      119.80      111.53      6.45 o 
   7   2   4       35.65       31.89      1.46 o 
   8   2   4       54.16       52.66      2.85 o 
   9   2   4       76.79       83.44      8.10 o 
  10   2   4       77.54       78.85      3.70 o 
  11   2   4       35.48       46.09      3.54 o 
  12   2   4       38.92       45.48      4.92 o 
  13   2   4        6.00        5.67      3.10 o 
  14   2   4       10.37        8.60      3.27 o 
 -14   3   4        5.44        6.92      3.46 o 
 -13   3   4        6.88        4.74      2.10 o 
 -12   3   4        9.36       10.51      2.07 o 
 -11   3   4        9.79        8.04      2.02 o 
 -10   3   4        3.60        1.24      1.41 o 
  -9   3   4       33.18       33.21      1.83 o 
  -8   3   4       33.42       29.57      2.45 o 
  -7   3   4        6.74        4.97      0.79 o 
  -6   3   4       83.60       80.77      2.54 o 
  -5   3   4       89.77       95.06      2.05 o 
  -4   3   4       99.86      107.02      2.25 o 
  -3   3   4        9.43        8.40      0.61 o 
  -2   3   4       53.24       56.40      3.42 o 
  -1   3   4      131.50      147.35      3.97 o 
   0   3   4      726.68      810.29     20.39 o 
   1   3   4        1.62        4.27      0.63 o 
   2   3   4      414.48      469.76     17.35 o 
   3   3   4      120.53      121.95      6.74 o 
   4   3   4       29.55       26.89      1.17 o 
   5   3   4        1.44        0.14      0.76 o 
   6   3   4      149.02      146.26      8.44 o 
   7   3   4      133.31      132.10      5.98 o 
   8   3   4       38.47       35.20      3.15 o 
   9   3   4       20.03       18.71      2.97 o 
  10   3   4       16.43       16.41      2.30 o 
  11   3   4       14.53       13.09      3.19 o 
  12   3   4       18.18       13.47      2.90 o 
  13   3   4        5.27        4.71      3.18 o 
 -13   4   4        2.09       -1.00      4.47 o 
 -12   4   4        6.49        8.14      2.96 o 
 -11   4   4       11.68       17.69      3.64 o 
 -10   4   4        3.85        1.95      1.85 o 
  -9   4   4       21.91       18.75      1.75 o 
  -8   4   4       10.31        8.73      1.28 o 
  -7   4   4       29.74       31.28      2.19 o 
  -6   4   4       48.29       47.92      1.45 o 
  -5   4   4      352.84      375.59     11.08 o 
  -4   4   4      182.32      195.70      7.94 o 
  -3   4   4      221.31      235.81      8.72 o 
  -2   4   4      153.21      149.60      3.97 o 
  -1   4   4      140.13      150.03      5.42 o 
   0   4   4      136.52      149.59      4.77 o 
   1   4   4       72.56       76.68      2.58 o 
   2   4   4      200.99      206.66      9.55 o 
   3   4   4       43.01       39.60      1.38 o 
   4   4   4       36.70       34.45      1.45 o 
   5   4   4        6.66        5.15      0.81 o 
   6   4   4      108.74      111.36      4.06 o 
   7   4   4      167.86      168.88     11.66 o 
   8   4   4       27.15       22.11      2.25 o 
   9   4   4       10.43        7.98      1.57 o 
  10   4   4        0.90        0.84      1.77 o 
  11   4   4       26.19       25.71      2.93 o 
  12   4   4        1.83        2.31      3.80 o 
 -11   5   4       11.11       11.51      5.41 o 
 -10   5   4       12.91       12.33      6.91 o 
  -9   5   4       11.54       10.50      6.23 o 
  -8   5   4        0.09        2.39      2.49 o 
  -7   5   4       19.46       22.59      5.00 o 
  -6   5   4       12.40       11.59      2.10 o 
  -5   5   4       76.63       79.04      4.99 o 
  -4   5   4      551.21      663.31     29.85 o 
  -3   5   4      202.12      232.63      9.23 o 
  -2   5   4       10.94       12.72      2.43 o 
  -1   5   4       59.68       65.04      3.37 o 
   0   5   4       38.14       35.93      1.72 o 
   1   5   4       82.00       93.91      3.33 o 
   2   5   4        6.94        5.01      0.73 o 
   3   5   4        0.57        0.07      0.56 o 
   4   5   4       44.24       40.83      2.56 o 
   5   5   4       24.10       22.42      2.54 o 
   6   5   4       14.50       13.07      1.02 o 
   7   5   4       18.27        8.85      2.84 o 
   8   5   4        0.10       -0.08      2.57 o 
   9   5   4        7.45        6.48      4.89 o 
  10   5   4        1.16       -0.32      3.59 o 
  -9   6   4       15.82       12.97      6.06 o 
  -8   6   4        5.10        6.36      2.87 o 
  -7   6   4        2.42        8.56      3.97 o 
  -6   6   4        4.69        2.77      1.92 o 
  -5   6   4       87.16      111.67     16.96 o 
  -4   6   4       19.15       22.51      2.54 o 
  -3   6   4       15.39       16.44      1.82 o 
  -2   6   4       34.74       36.86      4.40 o 
  -1   6   4       31.61       35.73      2.62 o 
   0   6   4       26.83       29.18      3.12 o 
   1   6   4       22.54       19.92      1.99 o 
   2   6   4        4.18        3.50      1.37 o 
   3   6   4       11.21       10.87      1.83 o 
   4   6   4       15.22       13.02      2.07 o 
   5   6   4       32.95       21.70      4.34 o 
   6   6   4       33.33       28.88      9.31 o 
   7   6   4       28.87       22.62      3.49 o 
   8   6   4        5.13        8.71      3.62 o 
  -6   7   4        8.05        2.43      4.24 o 
  -5   7   4        1.60       -2.31      3.82 o 
  -3   7   4        2.63        0.43      3.71 o 
  -2   7   4       11.19       15.90      4.45 o 
  -1   7   4        0.53        5.10      4.16 o 
   0   7   4        2.30        3.65      3.39 o 
   2   7   4        0.65        3.51      3.60 o 
   5   7   4       12.87        5.67      3.16 o 
 -15   0   5       14.73       29.60      6.34 o 
 -14   0   5        7.86        8.95      5.35 o 
 -13   0   5       74.45       88.03      5.60 o 
 -12   0   5      143.22      171.41     14.89 o 
 -11   0   5       14.19        9.61      2.51 o 
 -10   0   5       71.47       68.89      4.35 o 
  -9   0   5      188.18      203.83      6.08 o 
  -8   0   5       93.81       99.05      3.32 o 
  -7   0   5      167.04      148.74      5.48 o 
  -6   0   5       58.90       56.63      1.97 o 
  -5   0   5       16.84       18.52      2.96 o 
  -4   0   5      249.50      246.15      7.32 o 
  -3   0   5      161.28      159.47      5.02 o 
  -2   0   5       61.03       52.79      3.63 o 
  -1   0   5      532.11      503.05     14.13 o 
   0   0   5      331.31      295.00     15.49 o 
   1   0   5       84.21       74.85      2.89 o 
   2   0   5      652.73      652.08     21.23 o 
   3   0   5     1832.52     1885.28     69.21 o 
   4   0   5      734.83      812.19     21.57 o 
   5   0   5      170.54      188.22     16.44 o 
   6   0   5      546.67      639.87     73.04 o 
   7   0   5       81.45       91.73     14.51 o 
   8   0   5       54.94       46.53      3.05 o 
   9   0   5       36.76       32.59      2.85 o 
  10   0   5        1.43        4.42      2.83 o 
  11   0   5        1.31       -2.39      2.92 o 
  12   0   5        0.65       -1.07      3.20 o 
  13   0   5        3.90        2.60      3.32 o 
  14   0   5        9.01        1.91      3.82 o 
 -15   1   5        5.30        5.08      7.13 o 
 -14   1   5        3.94       -1.05      3.10 o 
 -13   1   5        5.66        2.78      2.36 o 
 -12   1   5       44.92       50.47      4.67 o 
 -11   1   5       38.86       37.41      2.05 o 
 -10   1   5       34.93       33.25      1.96 o 
  -9   1   5       49.25       44.73      1.67 o 
  -8   1   5       59.91       57.10      1.71 o 
  -7   1   5       82.15       84.24      2.32 o 
  -6   1   5      117.94      110.94      2.39 o 
  -5   1   5      242.99      236.42      6.22 o 
  -4   1   5     1226.26     1234.20     22.87 o 
  -3   1   5      960.25      921.32     28.98 o 
  -2   1   5       61.30       55.39      2.36 o 
  -1   1   5      869.92      859.16     16.63 o 
   0   1   5      338.84      341.48      7.01 o 
   1   1   5     1341.96     1362.67     29.07 o 
   2   1   5      440.48      454.05     10.77 o 
   3   1   5      478.15      532.74     11.73 o 
   4   1   5     1021.42     1064.90     20.53 o 
   5   1   5      374.68      434.30     13.98 o 
   6   1   5      593.02      652.74     26.90 o 
   7   1   5        9.47       10.81      1.23 o 
   8   1   5       61.05       57.92      4.73 o 
   9   1   5      117.67      115.82      7.78 o 
  10   1   5       25.45       23.33      2.84 o 
  11   1   5        4.02        2.23      2.02 o 
  12   1   5       12.62       14.12      2.79 o 
  13   1   5       23.37       28.58      3.82 o 
  14   1   5       22.39       23.24      3.52 o 
 -14   2   5       18.00       18.77      3.88 o 
 -13   2   5       15.43       16.43      2.59 o 
 -12   2   5        2.39        6.02      2.60 o 
 -11   2   5       13.89       13.99      1.73 o 
 -10   2   5       66.46       63.90      2.85 o 
  -9   2   5        6.12        6.71      1.16 o 
  -8   2   5       11.68       11.63      0.96 o 
  -7   2   5       18.61       21.69      1.57 o 
  -6   2   5       26.55       24.45      1.28 o 
  -5   2   5      158.93      162.50      3.18 o 
  -4   2   5      617.86      655.95     16.81 o 
  -3   2   5      980.88     1028.55     55.89 o 
  -2   2   5      911.16      948.35     44.09 o 
  -1   2   5      478.28      521.74     26.12 o 
   0   2   5     1202.70     1360.62     35.24 o 
   1   2   5      197.14      216.38      5.76 o 
   2   2   5      698.92      772.97     13.60 o 
   3   2   5       31.63       32.24      1.13 o 
   4   2   5        5.86        7.02      0.89 o 
   5   2   5       24.36       19.88      1.23 o 
   6   2   5      195.63      195.94      5.64 o 
   7   2   5      158.90      148.73      7.43 o 
   8   2   5       14.00       11.37      1.88 o 
   9   2   5        3.94       -0.91      2.31 o 
  10   2   5      118.33      121.35      7.22 o 
  11   2   5       99.85      106.24      6.12 o 
  12   2   5       43.82       40.66      3.89 o 
  13   2   5       13.26       10.06      2.91 o 
 -13   3   5        3.04        5.14      2.22 o 
 -12   3   5       17.93       22.52      2.75 o 
 -11   3   5        3.65        2.68      2.05 o 
 -10   3   5       16.57       11.22      1.45 o 
  -9   3   5      102.90      101.03      3.68 o 
  -8   3   5        8.37        7.48      1.39 o 
  -7   3   5       26.91       27.93      1.67 o 
  -6   3   5       80.53       73.31      1.99 o 
  -5   3   5       84.71       80.66      3.36 o 
  -4   3   5      791.25      854.56     21.85 o 
  -3   3   5      378.82      408.52     14.49 o 
  -2   3   5       64.44       62.65      2.94 o 
  -1   3   5      136.33      138.45      5.60 o 
   0   3   5       13.57       12.57      0.72 o 
   1   3   5      246.57      285.31      7.02 o 
   2   3   5       24.37       22.82      1.16 o 
   3   3   5       19.62       19.23      1.02 o 
   4   3   5       34.63       32.12      2.61 o 
   5   3   5       44.11       49.72      2.74 o 
   6   3   5      418.12      435.18     18.07 o 
   7   3   5      111.72      109.97      8.23 o 
   8   3   5       29.40       29.50      3.48 o 
   9   3   5       84.25       92.94      9.61 o 
  10   3   5       28.41       28.82      3.88 o 
  11   3   5        9.99        7.09      2.61 o 
  12   3   5       33.05       32.23      4.73 o 
  13   3   5        0.55       -3.32      3.32 o 
 -12   4   5        9.19       10.74      3.67 o 
 -11   4   5       19.24       15.77      3.68 o 
 -10   4   5        1.87        6.41      1.95 o 
  -9   4   5       23.82       25.19      3.51 o 
  -8   4   5       94.83      101.01      6.06 o 
  -7   4   5      110.27      110.58      7.05 o 
  -6   4   5       55.36       54.20      2.20 o 
  -5   4   5       23.48       25.19      1.12 o 
  -4   4   5      347.29      388.83     11.86 o 
  -3   4   5      179.77      174.60      7.65 o 
  -2   4   5       60.61       56.09      2.44 o 
  -1   4   5       29.16       29.04      1.39 o 
   0   4   5       14.57       12.10      0.86 o 
   1   4   5       17.09       18.76      1.85 o 
   2   4   5      312.90      349.98      8.35 o 
   3   4   5       48.65       46.18      1.77 o 
   4   4   5       49.13       45.13      2.02 o 
   5   4   5       57.36       56.09      2.59 o 
   6   4   5       58.20       51.87      3.15 o 
   7   4   5       72.62       57.52      9.33 o 
   8   4   5       12.79       14.46      2.11 o 
   9   4   5        4.40        5.93      2.48 o 
  10   4   5        1.22        4.09      2.31 o 
  11   4   5        9.03        7.15      4.09 o 
  12   4   5        0.12       -1.61      4.11 o 
 -11   5   5        0.04       -2.41      3.57 o 
 -10   5   5       17.22       15.02      3.01 o 
  -9   5   5        9.21       19.25      6.60 o 
  -8   5   5       16.37       11.33      2.93 o 
  -7   5   5       64.31       81.75     11.28 o 
  -6   5   5       45.08       56.77      5.17 o 
  -5   5   5      133.33      154.72     16.05 o 
  -4   5   5       16.29       11.90      1.68 o 
  -3   5   5       37.16       32.23      4.02 o 
  -2   5   5       11.34       11.62      2.52 o 
  -1   5   5       28.01       28.95      1.91 o 
   0   5   5       52.92       52.25      2.82 o 
   1   5   5      186.62      181.00     13.19 o 
   2   5   5        9.18        8.37      0.87 o 
   3   5   5       23.82       20.49      1.68 o 
   4   5   5       29.16       23.11      2.20 o 
   5   5   5       26.12       23.56      3.13 o 
   6   5   5       76.32       67.79     13.58 o 
   7   5   5        1.02        0.79      1.66 o 
   8   5   5        9.89       14.02      3.41 o 
   9   5   5        2.53        2.04      2.90 o 
  10   5   5        2.24        1.89      4.10 o 
  -9   6   5        0.10        0.32      4.28 o 
  -8   6   5        1.97        0.79      3.03 o 
  -7   6   5        1.02        0.68      2.94 o 
  -6   6   5        2.38        2.21      3.36 o 
  -5   6   5       69.55       82.26     11.58 o 
  -4   6   5       17.34       17.88      2.25 o 
  -3   6   5        8.24        6.65      1.90 o 
  -2   6   5        9.36       11.16      3.08 o 
  -1   6   5       16.45       17.66      2.47 o 
   0   6   5       16.44       19.78      1.79 o 
   1   6   5       69.37       78.58      3.42 o 
   2   6   5        3.06        0.03      2.01 o 
   3   6   5       25.94       24.66      2.87 o 
   4   6   5        2.18       -2.30      2.38 o 
   5   6   5       16.40       15.17      2.57 o 
   6   6   5       45.48       34.48     10.64 o 
   7   6   5       25.21       21.71      4.45 o 
   8   6   5        9.66        2.57      4.40 o 
  -5   7   5        4.77       -2.29      4.31 o 
  -4   7   5       15.01       14.72      4.13 o 
  -3   7   5        7.43        9.51      4.40 o 
  -2   7   5        7.74        9.35      3.90 o 
  -1   7   5        7.10        3.25      3.51 o 
   2   7   5        2.30        0.25      3.52 o 
 -15   0   6        2.90        3.62      5.49 o 
 -14   0   6        0.25        4.03      2.79 o 
 -13   0   6        7.46        7.40      2.68 o 
 -12   0   6        2.60        2.44      3.83 o 
 -11   0   6        1.64       -0.76      1.84 o 
 -10   0   6      146.54      160.15      5.51 o 
  -9   0   6       65.99       61.34      2.81 o 
  -8   0   6        4.59        2.91      1.39 o 
  -7   0   6      305.02      286.88     11.06 o 
  -6   0   6       70.52       71.27      2.53 o 
  -5   0   6       22.25       19.64      1.66 o 
  -4   0   6     1379.76     1376.58     34.88 o 
  -3   0   6       10.77       10.16      2.60 o 
  -2   0   6      200.96      209.41      6.56 o 
  -1   0   6      529.20      524.08     14.57 o 
   0   0   6      931.34      928.57     33.17 o 
   1   0   6      335.62      301.65     20.27 o 
   2   0   6        4.71        5.64      1.21 o 
   3   0   6      611.24      637.07     43.76 o 
   4   0   6     1068.43     1198.32     31.64 o 
   5   0   6      404.73      434.19     39.59 o 
   6   0   6        9.49       10.77      1.56 o 
   7   0   6      203.89      223.46     27.61 o 
   8   0   6      107.21      110.86     21.24 o 
   9   0   6        3.88        1.31      2.89 o 
  10   0   6       17.37       12.97      3.14 o 
  11   0   6        6.65        2.17      3.04 o 
  12   0   6        6.00        8.73      3.76 o 
  13   0   6        0.03        5.89      3.87 o 
 -14   1   6       11.65        8.86      2.59 o 
 -13   1   6       15.14       18.36      2.40 o 
 -12   1   6        1.57        1.06      2.28 o 
 -11   1   6       26.31       26.17      2.14 o 
 -10   1   6       98.59       99.20      3.02 o 
  -9   1   6      338.26      355.82      7.35 o 
  -8   1   6        9.96        8.94      1.06 o 
  -7   1   6        6.25        5.03      0.82 o 
  -6   1   6      248.03      243.80      4.78 o 
  -5   1   6      127.61      111.81      2.97 o 
  -4   1   6      216.70      218.98      5.01 o 
  -3   1   6      761.84      779.72     16.55 o 
  -2   1   6     1002.88     1045.67     19.35 o 
  -1   1   6      352.12      320.06      8.01 o 
   0   1   6      341.79      348.98     11.61 o 
   1   1   6       48.98       55.80      1.71 o 
   2   1   6      463.62      490.62     10.33 o 
   3   1   6      586.57      609.66     27.35 o 
   4   1   6       48.43       47.30      1.81 o 
   5   1   6       30.91       31.59      1.51 o 
   6   1   6       12.91       12.69      1.19 o 
   7   1   6      164.78      165.98      7.47 o 
   8   1   6       15.40       17.86      2.62 o 
   9   1   6       32.31       31.10      3.63 o 
  10   1   6        7.51        3.56      4.33 o 
  11   1   6        9.19        8.93      2.38 o 
  12   1   6       22.18       20.38      3.09 o 
  13   1   6        9.38        5.48      2.71 o 
 -14   2   6       43.25       60.63      4.93 o 
 -13   2   6        3.22        1.56      2.33 o 
 -12   2   6       16.25       13.36      4.20 o 
 -11   2   6        4.91        2.32      2.67 o 
 -10   2   6       20.34       15.70      1.48 o 
  -9   2   6       27.92       25.34      1.57 o 
  -8   2   6       45.83       40.40      2.01 o 
  -7   2   6       31.19       31.51      1.67 o 
  -6   2   6       91.32       93.48      3.25 o 
  -5   2   6      131.98      126.80      3.43 o 
  -4   2   6      676.55      696.95     20.82 o 
  -3   2   6       56.04       47.34      5.15 o 
  -2   2   6       56.57       57.05      3.67 o 
  -1   2   6      226.27      242.34      8.31 o 
   0   2   6      293.96      303.47     14.67 o 
   1   2   6      759.76      818.11     35.16 o 
   2   2   6     1106.49     1168.91     31.28 o 
   3   2   6       11.64       16.97      1.05 o 
   4   2   6      517.22      544.40     17.32 o 
   5   2   6      124.10      129.68      4.23 o 
   6   2   6      178.96      184.19      8.53 o 
   7   2   6       58.77       51.82      4.53 o 
   8   2   6       11.66       12.89      2.39 o 
   9   2   6       23.42       25.52      2.07 o 
  10   2   6       25.30       23.39      2.94 o 
  11   2   6       33.15       29.49      3.28 o 
  12   2   6        5.93        7.80      2.55 o 
  13   2   6        2.76        3.47      2.74 o 
 -13   3   6        6.56        6.03      4.96 o 
 -12   3   6        0.89       -0.10      2.39 o 
 -11   3   6       32.27       30.45      2.20 o 
 -10   3   6       64.55       67.09      4.46 o 
  -9   3   6       84.22       72.03      4.19 o 
  -8   3   6       96.55      106.37      6.08 o 
  -7   3   6      138.56      147.53      4.77 o 
  -6   3   6       94.26       92.64      3.07 o 
  -5   3   6      102.00      113.05      5.34 o 
  -4   3   6      275.78      300.04      7.82 o 
  -3   3   6       20.61       18.98      1.07 o 
  -2   3   6       24.40       22.37      1.59 o 
  -1   3   6       42.70       41.27      1.38 o 
   0   3   6       69.83       67.01      2.84 o 
   1   3   6       51.71       48.98      1.49 o 
   2   3   6      226.07      232.84      5.29 o 
   3   3   6       22.67       22.37      1.43 o 
   4   3   6        5.43        6.27      1.15 o 
   5   3   6       17.97       18.42      1.28 o 
   6   3   6      101.17       97.97      4.81 o 
   7   3   6      287.04      288.03     29.02 o 
   8   3   6       12.07       15.51      2.37 o 
   9   3   6       10.80       15.90      2.27 o 
  10   3   6        6.83        8.62      2.49 o 
  11   3   6       16.11       18.56      2.60 o 
  12   3   6       14.43       11.80      2.88 o 
 -12   4   6        4.19        1.58      2.51 o 
 -11   4   6        0.92       -2.15      2.97 o 
 -10   4   6       11.12        9.85      2.37 o 
  -9   4   6       42.94       48.00      2.52 o 
  -8   4   6       29.18       26.96      1.68 o 
  -7   4   6       98.84      110.81      3.81 o 
  -6   4   6      168.34      177.63      5.05 o 
  -5   4   6      130.93      131.13      2.94 o 
  -4   4   6      377.14      381.54     16.78 o 
  -3   4   6      368.17      394.52     15.17 o 
  -2   4   6       68.35       75.86      4.17 o 
  -1   4   6       25.74       25.41      1.68 o 
   0   4   6       92.27       92.52      2.71 o 
   1   4   6      121.44      118.59      4.40 o 
   2   4   6       43.53       44.57      1.89 o 
   3   4   6       54.35       51.66      2.28 o 
   4   4   6       24.47       20.96      1.07 o 
   5   4   6       16.64       14.64      1.09 o 
   6   4   6       65.22       60.05      3.38 o 
   7   4   6       41.85       40.44      3.02 o 
   8   4   6        7.55       10.89      2.00 o 
   9   4   6       11.94       12.82      2.31 o 
  10   4   6        0.40        2.53      3.71 o 
  11   4   6        3.66        2.27      2.55 o 
 -11   5   6        0.29        7.89      2.85 o 
 -10   5   6       13.96       14.06      5.50 o 
  -9   5   6        0.39        5.08      2.94 o 
  -8   5   6       10.32        9.98      3.02 o 
  -7   5   6        6.33       -0.41      2.73 o 
  -6   5   6       26.34       24.22      2.70 o 
  -5   5   6       22.62       31.09      4.38 o 
  -4   5   6      123.35      129.46     10.15 o 
  -3   5   6       41.02       39.49      4.28 o 
  -2   5   6       76.20       80.62      4.34 o 
  -1   5   6       59.83       66.96      3.89 o 
   0   5   6       59.87       62.51      3.04 o 
   1   5   6        0.78        0.48      0.82 o 
   2   5   6       95.97       90.80      7.46 o 
   3   5   6        5.46        5.72      1.04 o 
   4   5   6       23.18       20.95      2.05 o 
   5   5   6        7.70        8.71      1.61 o 
   6   5   6       98.70      113.49      5.82 o 
   7   5   6       35.57       31.84      2.46 o 
   8   5   6       26.37       20.24      3.62 o 
   9   5   6        3.79       -1.47      2.71 o 
  10   5   6        1.45        0.00      3.46 o 
  -9   6   6        2.02        3.39      3.66 o 
  -8   6   6        8.36        8.83      4.05 o 
  -7   6   6        6.54       11.35      3.99 o 
  -6   6   6        0.16       -1.51      2.26 o 
  -5   6   6       32.30       33.51      6.27 o 
  -4   6   6       29.68       39.86      3.82 o 
  -3   6   6        7.98        6.11      1.93 o 
  -2   6   6        2.07        4.01      2.03 o 
  -1   6   6        3.09        3.70      1.69 o 
   0   6   6       16.89       21.63      2.38 o 
   1   6   6        4.69        4.14      1.92 o 
   2   6   6        3.74        2.30      1.39 o 
   3   6   6       21.20       21.98      2.85 o 
   4   6   6       19.71       22.98      3.14 o 
   5   6   6       17.45       28.67     10.36 o 
   6   6   6        1.54        4.88      3.15 o 
   7   6   6       37.87       33.08      4.06 o 
   8   6   6        1.52       -3.49      3.49 o 
  -4   7   6        0.85        2.13      4.06 o 
  -1   7   6       26.31       24.88      5.45 o 
   2   7   6       28.08       37.90      5.43 o 
   4   7   6        2.02        5.97      4.10 o 
 -14   0   7       12.06       13.90      3.38 o 
 -13   0   7        8.27        9.36      2.97 o 
 -12   0   7       10.68       11.96      2.70 o 
 -11   0   7        0.77        2.15      4.38 o 
 -10   0   7       21.07       21.13      5.00 o 
  -9   0   7      278.79      290.99      9.06 o 
  -8   0   7     1271.57     1362.29     49.52 o 
  -7   0   7        0.18       -1.22      1.22 o 
  -6   0   7       38.16       35.87      2.38 o 
  -5   0   7       14.19        8.84      1.28 o 
  -4   0   7        0.01        0.20      1.69 o 
  -3   0   7        0.31        0.00      0.95 o 
  -2   0   7       51.29       64.00      2.59 o 
  -1   0   7      158.57      148.64      4.92 o 
   0   0   7       74.62       67.20      3.79 o 
   1   0   7      110.94      108.39      4.63 o 
   2   0   7       30.19       31.37      2.38 o 
   3   0   7      181.34      171.34     13.26 o 
   4   0   7      108.70      113.97      5.39 o 
   5   0   7        8.13        4.15      3.01 o 
   6   0   7      149.82      159.62     22.34 o 
   7   0   7       23.31       18.81      2.31 o 
   8   0   7       22.62       25.64      6.63 o 
   9   0   7       30.61       29.03      3.73 o 
  10   0   7       18.23       18.96      3.95 o 
  11   0   7        0.80        4.70      3.16 o 
  12   0   7       71.22       78.13      8.72 o 
  13   0   7       22.12       22.46      4.59 o 
 -14   1   7        2.15       -2.15      2.15 o 
 -13   1   7       23.78       23.59      2.41 o 
 -12   1   7       17.21       16.86      2.96 o 
 -11   1   7        0.76        1.19      1.64 o 
 -10   1   7       36.93       38.50      2.22 o 
  -9   1   7      262.27      270.44      9.33 o 
  -8   1   7       14.62       12.54      1.14 o 
  -7   1   7        8.01        7.75      0.98 o 
  -6   1   7      100.33       95.40      2.55 o 
  -5   1   7      148.03      136.78      6.19 o 
  -4   1   7       86.92       74.58      3.98 o 
  -3   1   7      469.27      530.47     12.92 o 
  -2   1   7       92.29       94.89      2.59 o 
  -1   1   7      357.56      365.05     10.95 o 
   0   1   7       72.28       75.15      4.20 o 
   1   1   7      343.69      371.74     16.66 o 
   2   1   7     2384.39     2638.11     95.19 o 
   3   1   7      142.55      141.46      9.52 o 
   4   1   7        4.76        6.55      0.79 o 
   5   1   7      174.88      176.72      9.65 o 
   6   1   7       85.03       95.81      7.06 o 
   7   1   7       95.49       83.84      9.41 o 
   8   1   7       63.12       62.13      8.12 o 
   9   1   7       38.06       43.88      8.09 o 
  10   1   7       12.74        7.47      2.07 o 
  11   1   7        0.69        0.47      1.99 o 
  12   1   7        6.19        6.58      7.56 o 
  13   1   7        4.73       -0.73      3.39 o 
 -14   2   7        0.66        3.60      4.66 o 
 -13   2   7        1.22        3.70      2.31 o 
 -12   2   7        0.30        1.73      1.79 o 
 -11   2   7        5.60        5.59      2.67 o 
 -10   2   7        0.80       -0.09      1.28 o 
  -9   2   7       42.86       50.12      2.34 o 
  -8   2   7      105.89       96.48      3.88 o 
  -7   2   7       30.07       29.64      1.29 o 
  -6   2   7       33.27       29.85      2.18 o 
  -5   2   7       13.72       14.13      1.55 o 
  -4   2   7       94.74       89.15      4.32 o 
  -3   2   7      875.48      903.29     32.26 o 
  -2   2   7      106.87      113.28      6.02 o 
  -1   2   7       24.71       20.81      2.47 o 
   0   2   7      168.64      183.54      9.99 o 
   1   2   7      309.33      320.07     10.68 o 
   2   2   7      146.87      146.47      5.43 o 
   3   2   7       80.36       80.40      2.23 o 
   4   2   7      106.77      110.88      5.41 o 
   5   2   7       15.27       13.42      1.77 o 
   6   2   7      263.59      265.06     18.86 o 
   7   2   7       69.48       61.83      4.54 o 
   8   2   7      182.14      180.95     23.16 o 
   9   2   7       39.80       39.26      3.09 o 
  10   2   7        1.35        4.17      1.94 o 
  11   2   7        1.65       -0.46      2.15 o 
  12   2   7       40.00       43.69      4.37 o 
  13   2   7       22.47       15.96      5.39 o 
 -13   3   7        1.16        0.72      2.54 o 
 -12   3   7        0.91        2.34      1.89 o 
 -11   3   7        5.02        2.47      1.63 o 
 -10   3   7       33.03       37.66      2.74 o 
  -9   3   7       63.99       56.22      3.15 o 
  -8   3   7       54.98       63.99      3.78 o 
  -7   3   7       57.47       55.70      2.24 o 
  -6   3   7      120.27      119.54      2.95 o 
  -5   3   7       88.86       80.86      4.95 o 
  -4   3   7       54.85       62.52      2.86 o 
  -3   3   7       63.64       60.28      3.27 o 
  -2   3   7      140.23      149.21      5.48 o 
  -1   3   7       47.42       50.19      3.14 o 
   0   3   7       77.47       81.05      3.57 o 
   1   3   7       27.49       24.62      1.62 o 
   2   3   7       52.81       48.91      2.24 o 
   3   3   7       53.27       52.88      3.15 o 
   4   3   7      103.88       96.94      6.54 o 
   5   3   7       63.52       57.94      3.81 o 
   6   3   7      278.04      276.46     17.15 o 
   7   3   7      134.73      121.51     11.30 o 
   8   3   7       11.72        7.35      2.51 o 
   9   3   7       33.13       31.48      2.81 o 
  10   3   7        3.13        1.16      3.77 o 
  11   3   7       32.88       35.45      3.65 o 
  12   3   7       33.34       34.44      3.97 o 
 -12   4   7        3.06        2.69      3.51 o 
 -11   4   7       20.42       21.24      2.88 o 
 -10   4   7       45.84       48.44      2.84 o 
  -9   4   7       77.99       81.71      4.85 o 
  -8   4   7       12.09       12.05      1.77 o 
  -7   4   7       27.18       28.78      3.28 o 
  -6   4   7       30.15       30.65      1.23 o 
  -5   4   7        5.15        5.75      0.80 o 
  -4   4   7      199.41      210.50     11.11 o 
  -3   4   7       42.61       44.08      2.81 o 
  -2   4   7        7.12        7.21      0.96 o 
  -1   4   7       26.61       29.28      2.34 o 
   0   4   7       10.06       10.06      0.97 o 
   1   4   7      213.11      221.26     14.09 o 
   2   4   7       14.69       13.32      1.03 o 
   3   4   7       20.07       16.21      1.27 o 
   4   4   7       38.40       36.48      2.37 o 
   5   4   7       41.60       41.93      3.38 o 
   6   4   7       59.48       54.00      4.07 o 
   7   4   7       11.17        9.86      1.87 o 
   8   4   7       70.31       57.73      3.89 o 
   9   4   7        3.78        2.48      2.15 o 
  10   4   7       15.75       14.81      3.68 o 
  11   4   7        6.23        8.26      3.94 o 
 -11   5   7        0.34        1.61      4.58 o 
 -10   5   7        5.44        2.46      2.94 o 
  -9   5   7        5.50        2.28      2.77 o 
  -8   5   7        0.60        3.93      4.39 o 
  -7   5   7        0.57        2.86      2.52 o 
  -6   5   7        1.75        2.98      2.42 o 
  -5   5   7       33.06       30.60      8.44 o 
  -4   5   7       58.45       64.19      5.18 o 
  -3   5   7       81.16       84.31      5.92 o 
  -2   5   7       52.98       51.82      3.95 o 
  -1   5   7       96.17      104.03      7.94 o 
   0   5   7       14.73       14.35      1.23 o 
   1   5   7        8.23        5.85      1.54 o 
   2   5   7        4.81        4.22      1.01 o 
   3   5   7       16.73       13.59      1.71 o 
   4   5   7       37.50       40.01      3.54 o 
   5   5   7        3.77        5.21      1.79 o 
   6   5   7       19.86       20.06      2.46 o 
   7   5   7        6.82        5.72      3.55 o 
   8   5   7       16.63       16.95      3.21 o 
   9   5   7        3.29       -0.54      3.15 o 
  -8   6   7       11.92       16.69      3.03 o 
  -7   6   7       10.04       12.29      3.51 o 
  -6   6   7        8.61        9.07      2.61 o 
  -5   6   7        2.41        3.31      2.26 o 
  -4   6   7       55.50       74.12     17.21 o 
  -3   6   7       47.86       57.10      7.74 o 
  -2   6   7       24.93       33.96      4.75 o 
  -1   6   7       26.66       34.64      3.58 o 
   0   6   7       19.34       23.42      6.91 o 
   1   6   7       12.62       12.02      1.69 o 
   2   6   7        1.31       -1.22      1.84 o 
   3   6   7       10.19        9.04      3.01 o 
   4   6   7       19.66       24.38      2.65 o 
   5   6   7       51.23       65.69      9.52 o 
   6   6   7       19.00       18.73      3.39 o 
   7   6   7       16.50        9.97      3.51 o 
  -3   7   7       15.23        7.21      4.81 o 
  -2   7   7        2.18       -0.98      3.59 o 
  -1   7   7        1.78        2.10      3.67 o 
   2   7   7       11.24       16.84      3.95 o 
 -14   0   8        0.35        2.24      3.08 o 
 -13   0   8       17.01       17.05      3.68 o 
 -12   0   8        0.46        2.94      2.47 o 
 -11   0   8        0.54        1.49      2.52 o 
 -10   0   8        0.18       -2.11      2.11 o 
  -9   0   8      774.14      874.21     26.64 o 
  -8   0   8        4.74        4.44      1.57 o 
  -7   0   8        4.09        6.90      1.51 o 
  -6   0   8       56.64       58.89      8.47 o 
  -5   0   8       60.93       54.06      2.86 o 
  -4   0   8      572.36      595.37     16.63 o 
  -3   0   8      451.40      455.27     13.53 o 
  -2   0   8      216.69      247.79     10.90 o 
  -1   0   8        0.21       -0.65      1.13 o 
   0   0   8       29.81       27.71      1.76 o 
   1   0   8      241.63      259.21     11.11 o 
   2   0   8       25.42       25.84      1.85 o 
   3   0   8      140.79      145.52     21.14 o 
   4   0   8       14.75       12.99      1.70 o 
   5   0   8        4.05        6.41      3.22 o 
   6   0   8        3.97        6.94      1.81 o 
   7   0   8      194.79      204.01     37.70 o 
   8   0   8       52.23       51.95      5.03 o 
   9   0   8       12.52       20.99      3.42 o 
  10   0   8        1.09        1.27      2.71 o 
  11   0   8        0.05        3.29      3.46 o 
  12   0   8      127.23      173.26     15.10 o 
  13   0   8       13.73       23.33      5.10 o 
 -14   1   8       26.60       26.07      3.00 o 
 -13   1   8       11.09        7.27      2.18 o 
 -12   1   8        6.51        8.18      1.88 o 
 -11   1   8        0.84        0.03      2.15 o 
 -10   1   8       59.54       62.52      2.55 o 
  -9   1   8      283.21      304.03      7.12 o 
  -8   1   8       43.85       38.24      1.57 o 
  -7   1   8       93.84       87.23      3.69 o 
  -6   1   8      138.48      128.98      5.05 o 
  -5   1   8       70.27       66.76      2.24 o 
  -4   1   8      305.45      297.07      8.21 o 
  -3   1   8      901.51      866.09     24.57 o 
  -2   1   8      356.27      384.94      8.57 o 
  -1   1   8      120.73      108.75      7.21 o 
   0   1   8      595.02      624.47     20.19 o 
   1   1   8      486.62      517.08     11.31 o 
   2   1   8      346.44      364.06     12.13 o 
   3   1   8       43.96       42.52      1.70 o 
   4   1   8        9.27        8.12      1.17 o 
   5   1   8       27.91       25.71      1.26 o 
   6   1   8       56.20       42.83      4.72 o 
   7   1   8       14.00       17.02      1.75 o 
   8   1   8       95.33       94.29      6.83 o 
   9   1   8       10.31        9.68      2.14 o 
  10   1   8        2.02       -3.71      3.71 o 
  11   1   8        2.65        1.89      2.34 o 
  12   1   8        2.14        0.50      3.03 o 
  13   1   8       15.37       13.33      3.52 o 
 -14   2   8        7.24       11.07      2.56 o 
 -13   2   8       12.96       13.57      2.43 o 
 -12   2   8        1.19        3.49      2.03 o 
 -11   2   8        6.48        6.41      2.13 o 
 -10   2   8       34.01       31.67      1.79 o 
  -9   2   8       89.55       87.58      3.44 o 
  -8   2   8      185.79      185.64      6.81 o 
  -7   2   8       29.11       25.80      1.27 o 
  -6   2   8       14.58       14.08      1.15 o 
  -5   2   8       47.51       43.45      2.17 o 
  -4   2   8       43.56       38.72      1.76 o 
  -3   2   8      168.35      166.89      5.13 o 
  -2   2   8      152.55      159.51      4.13 o 
  -1   2   8      299.20      314.91      8.70 o 
   0   2   8       17.24       18.44      1.98 o 
   1   2   8      247.39      246.93      9.69 o 
   2   2   8      379.84      407.86     12.56 o 
   3   2   8       27.61       26.71      1.48 o 
   4   2   8       42.88       41.83      1.86 o 
   5   2   8      175.56      179.15      7.99 o 
   6   2   8       93.33       89.84      5.16 o 
   7   2   8      198.01      193.16     16.07 o 
   8   2   8       36.04       40.59      8.56 o 
   9   2   8       35.68       33.44      2.87 o 
  10   2   8       41.07       33.71      3.04 o 
  11   2   8       13.70       11.25      2.34 o 
  12   2   8        9.25       11.40      8.48 o 
 -13   3   8        1.54        7.57      3.58 o 
 -12   3   8        9.01        7.58      2.25 o 
 -11   3   8        9.53       10.47      2.04 o 
 -10   3   8       15.39       12.75      2.10 o 
  -9   3   8       12.93       10.95      1.64 o 
  -8   3   8       34.95       34.33      1.67 o 
  -7   3   8       98.46       98.39      4.41 o 
  -6   3   8       33.79       34.82      2.16 o 
  -5   3   8        6.07        5.79      0.98 o 
  -4   3   8      141.31      134.98      8.68 o 
  -3   3   8      159.67      159.18      4.97 o 
  -2   3   8       74.10       74.17      3.67 o 
  -1   3   8      153.64      153.40      4.26 o 
   0   3   8      207.70      213.61      7.40 o 
   1   3   8       78.41       83.53      2.60 o 
   2   3   8       16.30       17.05      1.09 o 
   3   3   8       29.40       27.18      1.83 o 
   4   3   8       10.09        9.68      1.05 o 
   5   3   8       44.52       43.02      3.10 o 
   6   3   8      183.45      197.77     12.36 o 
   7   3   8      318.10      369.21     14.56 o 
   8   3   8        2.25        3.32      2.34 o 
   9   3   8       23.11       25.44      2.80 o 
  10   3   8        4.68        7.62      2.43 o 
  11   3   8        2.57        0.36      3.71 o 
 -12   4   8        1.12       16.44      4.15 o 
 -11   4   8        3.65        1.46      3.25 o 
 -10   4   8        4.32        1.49      2.00 o 
  -9   4   8       37.24       33.35      2.91 o 
  -8   4   8       12.73       13.35      1.29 o 
  -7   4   8        3.01        2.43      1.35 o 
  -6   4   8       19.46       16.92      1.48 o 
  -5   4   8       12.76       12.42      1.42 o 
  -4   4   8       13.35       11.02      1.49 o 
  -3   4   8      157.35      175.96      8.38 o 
  -2   4   8      231.13      259.93      9.34 o 
  -1   4   8        0.66        1.00      0.94 o 
   0   4   8       11.78       10.95      1.09 o 
   1   4   8       59.33       53.76      3.12 o 
   2   4   8      181.22      183.86     10.15 o 
   3   4   8      104.06       99.18      5.24 o 
   4   4   8      150.55      146.94      9.80 o 
   5   4   8       71.44       59.78      6.84 o 
   6   4   8       34.61       35.98      2.23 o 
   7   4   8       36.27       28.34      4.33 o 
   8   4   8        1.06        1.92      1.90 o 
   9   4   8        7.48        9.75      2.48 o 
  10   4   8        2.65        1.16      2.72 o 
 -10   5   8        9.79       10.72      2.98 o 
  -9   5   8       11.53        6.15      5.33 o 
  -8   5   8        7.15       11.24      2.77 o 
  -7   5   8        3.74        4.04      2.28 o 
  -6   5   8        8.74        4.88      2.34 o 
  -5   5   8       11.53       16.37      4.03 o 
  -4   5   8        4.34        1.41      1.06 o 
  -3   5   8       15.06       10.52      2.05 o 
  -2   5   8       13.71       13.50      1.58 o 
  -1   5   8        4.42        5.92      1.58 o 
   0   5   8       16.25       16.49      1.31 o 
   1   5   8        7.13        6.41      1.45 o 
   2   5   8      108.24       99.92     10.36 o 
   3   5   8        1.78        2.45      1.89 o 
   4   5   8       30.55       29.15      2.24 o 
   5   5   8       28.00       31.08      4.45 o 
   6   5   8        2.33       -0.74      2.26 o 
   7   5   8       30.86       24.17      4.10 o 
   8   5   8        7.26        6.18      3.21 o 
   9   5   8        7.43        7.43      3.45 o 
  -8   6   8        3.34        5.34      4.86 o 
  -7   6   8        0.29       -3.18      3.32 o 
  -6   6   8        7.38        7.23      2.82 o 
  -5   6   8       10.75       11.20      3.31 o 
  -4   6   8       30.87       37.87     16.71 o 
  -3   6   8      101.82      122.81     11.66 o 
  -2   6   8        4.42        2.67      1.87 o 
  -1   6   8       37.21       46.79      4.42 o 
   0   6   8        5.12        6.73      2.47 o 
   1   6   8        3.95        4.85      2.57 o 
   2   6   8       27.93       24.55      2.30 o 
   3   6   8        1.69        1.54      4.13 o 
   4   6   8        4.40       -2.57      2.84 o 
   5   6   8        8.56        7.64      3.32 o 
   6   6   8       10.92       10.30      3.45 o 
  -2   7   8        4.16        3.40      4.50 o 
  -1   7   8        8.52       12.18      4.00 o 
   0   7   8        8.04        3.56      4.51 o 
   1   7   8       13.57       16.56      3.87 o 
 -14   0   9        0.10       -3.06      3.06 o 
 -13   0   9        5.54        7.26      3.08 o 
 -12   0   9        0.00       -0.72      2.48 o 
 -11   0   9        4.27        5.02      4.76 o 
 -10   0   9        1.29        0.88      2.58 o 
  -9   0   9       67.21       69.36      4.11 o 
  -8   0   9       10.37        9.99      1.89 o 
  -7   0   9       37.03       40.31      2.79 o 
  -6   0   9       59.51       67.04      4.76 o 
  -5   0   9       46.16       42.18      4.07 o 
  -4   0   9      389.18      400.94     12.34 o 
  -3   0   9      820.34      914.80     27.00 o 
  -2   0   9       21.87       18.43      2.13 o 
  -1   0   9       55.08       48.08      5.65 o 
   0   0   9       23.55       27.83      1.93 o 
   1   0   9       76.24       75.58      5.94 o 
   2   0   9       98.38       92.91      4.01 o 
   3   0   9      132.14      132.18     15.00 o 
   4   0   9       25.96       21.92      2.99 o 
   5   0   9      123.11      119.18      7.64 o 
   6   0   9        2.21        4.07      1.81 o 
   7   0   9       81.91       84.45      6.20 o 
   8   0   9       12.31       11.95      2.82 o 
   9   0   9       14.86       14.09      3.21 o 
  10   0   9        6.63        5.52      3.18 o 
  11   0   9        0.11        1.83      3.16 o 
  12   0   9        1.26        2.49      4.15 o 
 -14   1   9        2.44        0.94      2.54 o 
 -13   1   9        0.15       -2.12      2.78 o 
 -12   1   9        4.90        4.57      1.93 o 
 -11   1   9       43.48       46.20      2.78 o 
 -10   1   9        9.99       13.47      2.11 o 
  -9   1   9       11.40       10.05      1.33 o 
  -8   1   9      635.27      718.82     23.52 o 
  -7   1   9       11.43        7.88      1.63 o 
  -6   1   9      249.19      248.33     10.29 o 
  -5   1   9       95.49       99.15      3.03 o 
  -4   1   9       16.40       16.18      1.20 o 
  -3   1   9       53.97       49.50      1.87 o 
  -2   1   9      110.45      111.87      3.29 o 
  -1   1   9      136.38      132.69      3.94 o 
   0   1   9      129.22      125.92      4.24 o 
   1   1   9       26.29       28.11      1.42 o 
   2   1   9       48.63       53.37      3.63 o 
   3   1   9      128.85      129.22      7.29 o 
   4   1   9       81.27       77.47      7.57 o 
   5   1   9       32.37       26.87      1.74 o 
   6   1   9        2.85        2.74      1.23 o 
   7   1   9       71.21       74.80      8.50 o 
   8   1   9       61.00       68.64      4.30 o 
   9   1   9        3.97       -2.34      2.34 o 
  10   1   9        6.32       11.55      2.30 o 
  11   1   9        1.11       -1.41      2.39 o 
  12   1   9       18.07       22.36      8.29 o 
 -13   2   9       10.90       11.38      2.64 o 
 -12   2   9        9.23        9.63      2.18 o 
 -11   2   9        7.66        4.89      1.93 o 
 -10   2   9        8.81        9.54      2.04 o 
  -9   2   9      125.50      118.34      3.73 o 
  -8   2   9      149.41      138.94      7.28 o 
  -7   2   9      128.49      126.42      4.74 o 
  -6   2   9       54.71       45.88      2.42 o 
  -5   2   9        3.78        4.50      2.00 o 
  -4   2   9       23.17       21.55      1.48 o 
  -3   2   9       55.29       56.08      4.99 o 
  -2   2   9       25.43       25.46      1.44 o 
  -1   2   9       18.61       20.20      1.27 o 
   0   2   9       34.44       28.06      1.48 o 
   1   2   9       14.28       14.89      1.64 o 
   2   2   9      692.46      782.30     42.87 o 
   3   2   9      230.00      255.63     17.09 o 
   4   2   9      132.90      129.79      8.47 o 
   5   2   9      116.97      114.74      5.30 o 
   6   2   9      122.63      116.14      8.11 o 
   7   2   9        0.69       -1.64      2.13 o 
   8   2   9       74.17       85.04      5.09 o 
   9   2   9        6.27        6.14      2.11 o 
  10   2   9        6.75        6.35      2.24 o 
  11   2   9        9.29       10.44      2.70 o 
  12   2   9        3.02       -2.53      4.40 o 
 -13   3   9        1.84       -0.53      4.66 o 
 -12   3   9        7.73        6.03      3.35 o 
 -11   3   9        2.32        5.34      1.98 o 
 -10   3   9       11.13       12.78      1.75 o 
  -9   3   9       49.35       51.53      3.93 o 
  -8   3   9      142.93      132.74      3.94 o 
  -7   3   9       20.00       16.25      2.29 o 
  -6   3   9       18.97       17.06      1.87 o 
  -5   3   9       73.16       71.78      4.39 o 
  -4   3   9      264.78      269.43     14.58 o 
  -3   3   9      230.83      237.56     14.15 o 
  -2   3   9       92.85       98.37      4.72 o 
  -1   3   9       18.16       15.34      1.43 o 
   0   3   9       29.69       33.47      2.69 o 
   1   3   9      123.79      122.45      5.38 o 
   2   3   9      151.19      143.89      4.07 o 
   3   3   9      163.70      178.22     10.99 o 
   4   3   9       48.55       43.40      3.48 o 
   5   3   9       20.19       17.24      1.67 o 
   6   3   9       34.07       33.95      3.69 o 
   7   3   9       58.66       64.71      3.94 o 
   8   3   9       40.55       45.66      4.44 o 
   9   3   9       11.09       10.52      3.63 o 
  10   3   9        4.34        5.42      2.70 o 
  11   3   9        3.33       -1.34      2.35 o 
 -11   4   9       12.81       21.94     10.52 o 
 -10   4   9        4.32        0.87      2.02 o 
  -9   4   9        7.22        3.63      1.50 o 
  -8   4   9       20.89       19.91      1.69 o 
  -7   4   9       33.63       32.96      1.93 o 
  -6   4   9        1.60        1.65      1.27 o 
  -5   4   9        9.75        8.62      1.49 o 
  -4   4   9        6.71        5.05      1.09 o 
  -3   4   9       88.15       86.84      6.94 o 
  -2   4   9      109.93      112.75      6.14 o 
  -1   4   9       11.77       11.60      1.38 o 
   0   4   9       35.73       32.30      2.48 o 
   1   4   9       72.67       68.63      4.06 o 
   2   4   9       11.63       12.87      1.49 o 
   3   4   9       18.65       15.57      2.16 o 
   4   4   9       63.46       59.12      3.94 o 
   5   4   9       91.96      105.01      4.34 o 
   6   4   9       25.23       25.29      2.58 o 
   7   4   9       13.97       12.00      2.56 o 
   8   4   9       15.51       14.41      2.48 o 
   9   4   9        2.63        1.46      2.76 o 
  10   4   9       12.48        9.54      2.69 o 
 -10   5   9        0.65        1.15      3.79 o 
  -9   5   9        9.72        8.46      2.85 o 
  -8   5   9        2.79        1.77      2.41 o 
  -7   5   9        4.80        5.32      2.45 o 
  -6   5   9       17.64       20.02      7.06 o 
  -5   5   9       25.95       33.84     13.45 o 
  -4   5   9        9.55        8.13      1.48 o 
  -3   5   9       11.70       14.05      1.81 o 
  -2   5   9       12.31       12.55      1.49 o 
  -1   5   9       60.90       63.46      4.17 o 
   0   5   9       52.84       51.97      2.53 o 
   1   5   9       93.26       95.93      5.31 o 
   2   5   9        6.21        3.07      2.17 o 
   3   5   9      113.49      115.70      4.61 o 
   4   5   9        9.30        7.91      1.79 o 
   5   5   9       15.29       15.55      2.48 o 
   6   5   9       11.41        7.99      2.17 o 
   7   5   9       10.72       11.84      3.71 o 
   8   5   9        3.27        4.40      3.45 o 
  -7   6   9        0.82        2.66      2.86 o 
  -6   6   9        9.61       17.69      7.47 o 
  -5   6   9       40.85       46.29     10.80 o 
  -4   6   9       43.33       45.26      9.08 o 
  -3   6   9        5.77       15.68      6.05 o 
  -2   6   9        3.70        3.02      2.63 o 
  -1   6   9        2.14       -1.57      2.45 o 
   0   6   9        7.02        9.04      4.61 o 
   1   6   9        6.00        9.69      4.97 o 
   2   6   9       13.81       15.33      3.58 o 
   3   6   9        1.10       -1.25      3.30 o 
   4   6   9        1.11       -2.16      2.16 o 
   5   6   9        0.94        5.94      3.76 o 
   6   6   9        9.27       11.66      4.28 o 
 -14   0  10       14.89       12.92      3.93 o 
 -13   0  10        2.21        4.95      2.95 o 
 -12   0  10       17.95       20.47      4.16 o 
 -11   0  10        4.52        5.58      4.13 o 
 -10   0  10        4.83        6.34      2.39 o 
  -9   0  10        7.15        8.01      2.83 o 
  -8   0  10       11.12       11.23      2.77 o 
  -7   0  10      417.31      427.02     51.50 o 
  -6   0  10        7.29        4.29      1.87 o 
  -5   0  10      257.68      263.11      9.22 o 
  -4   0  10      496.23      522.84     45.46 o 
  -3   0  10        8.44        8.06      4.18 o 
  -2   0  10       85.93       81.22      8.04 o 
  -1   0  10      141.63      147.04     19.84 o 
   0   0  10       28.39       24.48      1.94 o 
   1   0  10       23.56       21.28      1.93 o 
   2   0  10       33.29       34.33      2.33 o 
   3   0  10        0.08        1.11      1.53 o 
   4   0  10       12.93       12.55      1.91 o 
   5   0  10       20.81       12.44      2.36 o 
   6   0  10        0.19        1.04      2.51 o 
   7   0  10        5.09        2.23      2.57 o 
   8   0  10       93.78      108.04      8.21 o 
   9   0  10        5.35        5.84      3.01 o 
  10   0  10        0.01        6.03      3.80 o 
  11   0  10        7.53        5.17      3.53 o 
  12   0  10        5.01        2.62      4.58 o 
 -13   1  10       10.03        7.88      2.40 o 
 -12   1  10        0.94       -1.72      2.00 o 
 -11   1  10        1.80        3.11      2.00 o 
 -10   1  10        0.64        1.60      1.61 o 
  -9   1  10       34.88       34.08      2.12 o 
  -8   1  10      153.89      172.26      8.60 o 
  -7   1  10      117.74      123.57      8.28 o 
  -6   1  10      156.43      142.23      6.24 o 
  -5   1  10       90.84       78.87      3.14 o 
  -4   1  10       80.06       76.89      3.26 o 
  -3   1  10        4.55        2.84      1.22 o 
  -2   1  10      193.14      200.48      7.85 o 
  -1   1  10       82.27       83.08      3.01 o 
   0   1  10      177.30      164.84      4.60 o 
   1   1  10      131.86      137.93      4.91 o 
   2   1  10      163.22      175.12      7.81 o 
   3   1  10       28.61       27.33      4.65 o 
   4   1  10       31.93       29.45      1.85 o 
   5   1  10       93.09       90.15      8.02 o 
   6   1  10       37.54       37.37      5.43 o 
   7   1  10       68.11       80.15      8.94 o 
   8   1  10       52.31       51.88      3.83 o 
   9   1  10        1.70        5.12      3.59 o 
  10   1  10       10.12        9.35      2.60 o 
  11   1  10        2.74        0.91      2.52 o 
  12   1  10       16.43       15.71      3.12 o 
 -13   2  10       15.38       18.84      2.79 o 
 -12   2  10       26.52       26.87      2.42 o 
 -11   2  10       13.88       12.76      2.90 o 
 -10   2  10       28.47       27.09      2.17 o 
  -9   2  10      106.16      115.73      4.25 o 
  -8   2  10        4.62        6.96      1.90 o 
  -7   2  10      216.98      195.07      9.43 o 
  -6   2  10      102.64      104.58      9.82 o 
  -5   2  10       25.38       26.22      1.97 o 
  -4   2  10       13.87       15.66      1.29 o 
  -3   2  10       75.09       74.65      4.55 o 
  -2   2  10      138.27      145.78      7.21 o 
  -1   2  10       99.27       99.95      6.28 o 
   0   2  10       69.38       72.55      4.70 o 
   1   2  10      211.91      229.64     15.37 o 
   2   2  10      517.22      552.24     21.20 o 
   3   2  10        8.20        6.67      1.71 o 
   4   2  10       16.46       16.25      1.67 o 
   5   2  10       26.39       31.56      2.77 o 
   6   2  10       46.82       42.15      6.70 o 
   7   2  10       34.14       36.63      3.36 o 
   8   2  10       69.64       58.75     10.10 o 
   9   2  10       18.31       15.49      2.79 o 
  10   2  10       23.50       31.92      3.33 o 
  11   2  10        8.13       11.50      4.11 o 
 -12   3  10        0.16       -2.58      2.58 o 
 -11   3  10        0.89        3.54      1.90 o 
 -10   3  10       18.84       21.88      2.10 o 
  -9   3  10        3.03        2.90      1.53 o 
  -8   3  10        5.28        6.15      1.38 o 
  -7   3  10       72.24       73.65      7.13 o 
  -6   3  10       76.19       77.40      4.30 o 
  -5   3  10       34.49       31.51      3.37 o 
  -4   3  10       78.26       84.81      5.64 o 
  -3   3  10       63.65       61.80      3.96 o 
  -2   3  10      334.81      346.98     18.03 o 
  -1   3  10        4.02        3.45      1.14 o 
   0   3  10       41.93       42.79      3.12 o 
   1   3  10      230.19      226.73     18.21 o 
   2   3  10      200.04      211.78     12.53 o 
   3   3  10      169.39      180.10     11.98 o 
   4   3  10       32.50       29.51      3.17 o 
   5   3  10       39.81       36.17      4.30 o 
   6   3  10       24.28       25.32      3.91 o 
   7   3  10       51.12       45.88      6.85 o 
   8   3  10        9.76       11.45      2.40 o 
   9   3  10       23.02       22.56      5.09 o 
  10   3  10        9.68       11.54      2.70 o 
 -11   4  10        0.37        2.95      3.28 o 
 -10   4  10        0.19       -0.34      4.55 o 
  -9   4  10       13.69       14.37      2.38 o 
  -8   4  10       19.81       23.51      2.19 o 
  -7   4  10        3.73        0.78      1.59 o 
  -6   4  10       51.55       57.49      6.22 o 
  -5   4  10       48.69       47.63      3.68 o 
  -4   4  10        7.67        8.13      1.45 o 
  -3   4  10      149.18      143.06     12.62 o 
  -2   4  10       87.68       82.98      5.51 o 
  -1   4  10       69.24       66.41      3.88 o 
   0   4  10       16.43       16.79      2.20 o 
   1   4  10       86.22       89.91      7.40 o 
   2   4  10      145.92      135.18     15.81 o 
   3   4  10        7.38        5.94      1.61 o 
   4   4  10       10.03       10.94      2.06 o 
   5   4  10        5.13        6.21      1.98 o 
   6   4  10       50.18       56.26      3.35 o 
   7   4  10        0.27       -0.07      2.28 o 
   8   4  10        2.50        0.12      2.32 o 
   9   4  10        0.12       -1.07      2.44 o 
  -9   5  10        2.01        0.62      3.75 o 
  -8   5  10       21.03       30.21      5.77 o 
  -7   5  10        6.44       10.18      3.22 o 
  -6   5  10        3.27        4.25      4.59 o 
  -5   5  10        1.18        1.25      2.87 o 
  -4   5  10        8.07        7.80      1.53 o 
  -3   5  10       13.29       10.94      1.66 o 
  -2   5  10       27.95       29.59      1.92 o 
  -1   5  10       14.32       14.89      2.02 o 
   0   5  10        2.79        1.44      1.78 o 
   1   5  10        7.81        7.47      2.93 o 
   2   5  10       54.18       60.43      5.37 o 
   3   5  10        4.97        5.39      1.71 o 
   4   5  10       18.34       20.71      2.12 o 
   5   5  10       15.86       13.55      2.03 o 
   6   5  10        3.43        0.90      2.33 o 
   7   5  10       22.15       18.14      4.65 o 
  -6   6  10        7.19        8.02      4.78 o 
  -5   6  10       12.03       12.08      3.15 o 
  -4   6  10       10.90       11.17      2.80 o 
  -3   6  10       16.51       13.40      4.04 o 
  -2   6  10       48.34       47.21      6.69 o 
  -1   6  10       10.76        8.40      2.22 o 
   0   6  10        8.34        9.88      2.94 o 
   1   6  10        2.06       -1.87      3.38 o 
   2   6  10       13.67       14.82      3.93 o 
   3   6  10        7.18        2.10      3.07 o 
   4   6  10       23.51       23.12      2.81 o 
   5   6  10        0.99       -2.25      3.60 o 
 -13   0  11       20.70       16.25      4.07 o 
 -12   0  11        1.52       -0.26      2.48 o 
 -11   0  11       31.29       28.14      3.13 o 
 -10   0  11        5.38        6.35      2.63 o 
  -9   0  11        8.58        6.43      2.12 o 
  -8   0  11       53.63       53.51      4.57 o 
  -7   0  11       21.02       20.00      5.92 o 
  -6   0  11       88.13       93.70      4.82 o 
  -5   0  11        7.01        5.11      3.46 o 
  -4   0  11       60.34       57.70      4.05 o 
  -3   0  11        4.34        3.28      2.52 o 
  -2   0  11       16.66       13.51      1.91 o 
  -1   0  11       53.83       51.61      3.06 o 
   0   0  11      207.78      190.35     27.83 o 
   1   0  11       69.64       68.19      6.91 o 
   2   0  11      302.78      304.38     30.05 o 
   3   0  11      244.22      240.37     27.08 o 
   4   0  11       41.27       37.57      8.42 o 
   5   0  11       12.17       14.08      2.96 o 
   6   0  11       69.51       60.67      5.80 o 
   7   0  11       16.23       21.80      3.40 o 
   8   0  11       36.14       43.35      5.30 o 
   9   0  11        1.05        1.98      3.22 o 
  10   0  11        1.14       -2.21      3.02 o 
  11   0  11        1.05        5.43      4.13 o 
 -13   1  11       30.48       35.06      3.09 o 
 -12   1  11        3.65       -2.02      2.02 o 
 -11   1  11       16.90       18.39      3.43 o 
 -10   1  11        7.82       10.60      2.19 o 
  -9   1  11        2.00        1.35      1.39 o 
  -8   1  11      305.67      305.90     21.70 o 
  -7   1  11       41.84       41.71      5.15 o 
  -6   1  11       17.75       13.21      2.54 o 
  -5   1  11        0.50        2.67      1.25 o 
  -4   1  11       44.65       45.80      2.13 o 
  -3   1  11      164.60      162.59     11.40 o 
  -2   1  11       16.91       19.45      2.20 o 
  -1   1  11      220.53      214.85     11.02 o 
   0   1  11      156.69      154.90      6.96 o 
   1   1  11      174.93      174.95     11.48 o 
   2   1  11      346.04      370.22     33.12 o 
   3   1  11       72.79       76.94      5.65 o 
   4   1  11       19.47       19.97      1.64 o 
   5   1  11       33.29       35.21      2.71 o 
   6   1  11       21.59       25.47      6.03 o 
   7   1  11       26.12       20.06      2.49 o 
   8   1  11       41.25       40.20      5.78 o 
   9   1  11       16.76       17.32      5.78 o 
  10   1  11        4.25        4.57      6.72 o 
  11   1  11        1.56        0.48      2.70 o 
 -13   2  11        4.21        4.63      2.28 o 
 -12   2  11        1.59        0.43      1.94 o 
 -11   2  11        6.67        4.18      2.50 o 
 -10   2  11       28.62       30.42      2.72 o 
  -9   2  11       41.90       43.40      2.35 o 
  -8   2  11       14.39       11.45      2.85 o 
  -7   2  11        5.30        8.23      1.70 o 
  -6   2  11       19.80       18.18      4.86 o 
  -5   2  11       62.71       54.47      4.87 o 
  -4   2  11       90.07       80.08      7.92 o 
  -3   2  11       49.30       54.04      5.80 o 
  -2   2  11        2.32        1.23      1.46 o 
  -1   2  11        3.33        4.79      1.16 o 
   0   2  11      132.82      122.06     14.83 o 
   1   2  11       47.89       46.65      4.60 o 
   2   2  11      486.67      511.79     37.60 o 
   3   2  11      319.40      303.71     17.15 o 
   4   2  11       64.85       70.19      4.34 o 
   5   2  11        1.11        2.74      1.88 o 
   6   2  11       77.69       81.98      4.53 o 
   7   2  11       55.44       55.97      4.28 o 
   8   2  11      166.58      190.88     10.80 o 
   9   2  11       22.28       20.91      3.02 o 
  10   2  11        3.50        0.55      4.01 o 
  11   2  11        1.09       -1.58      2.92 o 
 -12   3  11        9.06        5.41      2.77 o 
 -11   3  11        3.18        0.79      2.08 o 
 -10   3  11        1.93        0.99      1.81 o 
  -9   3  11        8.21        8.47      1.76 o 
  -8   3  11       20.78       23.52      4.03 o 
  -7   3  11        2.87        4.23      1.50 o 
  -6   3  11        9.20        9.25      1.69 o 
  -5   3  11       21.12       23.00      1.90 o 
  -4   3  11        2.06        1.12      1.41 o 
  -3   3  11       89.77       79.45      5.91 o 
  -2   3  11        4.88        3.83      1.23 o 
  -1   3  11       95.40       87.77      6.78 o 
   0   3  11      194.80      192.90     11.91 o 
   1   3  11      110.86      104.27      7.43 o 
   2   3  11      139.18      139.79      7.87 o 
   3   3  11       39.18       34.89      7.39 o 
   4   3  11       33.62       27.70      5.18 o 
   5   3  11       63.31       68.43      5.81 o 
   6   3  11        2.42        1.34      3.29 o 
   7   3  11        2.54        2.70      1.84 o 
   8   3  11        8.42       13.66      4.42 o 
   9   3  11       17.19       13.95      2.72 o 
  10   3  11        8.80       10.25      3.31 o 
 -10   4  11       14.39       17.59      7.75 o 
  -9   4  11       49.07       57.61      3.45 o 
  -8   4  11       10.87        7.31      1.58 o 
  -7   4  11        6.34        4.27      1.58 o 
  -6   4  11        9.70        9.13      1.77 o 
  -5   4  11       15.41       19.47      1.75 o 
  -4   4  11       31.82       33.97      2.14 o 
  -3   4  11       99.64      100.12      5.69 o 
  -2   4  11       25.18       25.18      2.62 o 
  -1   4  11       99.37       97.13      7.50 o 
   0   4  11       24.96       26.47      2.20 o 
   1   4  11        1.12       -0.38      1.48 o 
   2   4  11        0.91        0.14      1.65 o 
   3   4  11       25.04       23.78      3.29 o 
   4   4  11        0.23       -0.08      1.89 o 
   5   4  11        7.29        8.02      1.77 o 
   6   4  11        4.94        3.98      1.70 o 
   7   4  11        6.25        2.65      2.35 o 
   8   4  11        1.11        5.12      2.73 o 
  -9   5  11        9.76        8.56      4.84 o 
  -8   5  11        9.49        9.97      3.04 o 
  -7   5  11        6.09        5.07      3.92 o 
  -6   5  11        0.06        3.06      2.60 o 
  -5   5  11        1.21       -1.24      5.58 o 
  -4   5  11        2.64        0.65      2.33 o 
  -3   5  11        0.20        1.78      5.27 o 
  -2   5  11        0.45        1.69      2.00 o 
  -1   5  11       37.44       38.75      2.62 o 
   0   5  11       19.62       20.35      2.09 o 
   1   5  11        7.49        8.40      2.34 o 
   2   5  11       34.77       34.32      2.71 o 
   3   5  11       15.00       10.25      1.95 o 
   4   5  11        0.90       -1.43      3.42 o 
   5   5  11        0.10       -0.92      1.77 o 
   6   5  11        3.73       -1.27      3.82 o 
   7   5  11       15.34       13.00      4.53 o 
  -5   6  11        7.35        7.35      7.19 o 
  -4   6  11       14.39        8.86      3.00 o 
  -3   6  11       32.01       41.77      9.51 o 
  -2   6  11       14.74       17.63      3.52 o 
  -1   6  11        1.94       -0.04      2.57 o 
   0   6  11        1.08       -1.28      2.73 o 
   1   6  11        4.41        6.78      2.78 o 
   2   6  11        5.59        1.75      3.58 o 
   3   6  11        3.41        1.31      3.94 o 
 -13   0  12        0.00       -0.27      3.31 o 
 -12   0  12        5.08        2.62      3.16 o 
 -11   0  12       14.41       14.27      3.04 o 
 -10   0  12       15.68        8.38      2.82 o 
  -9   0  12        2.62        5.39      2.42 o 
  -8   0  12       19.89       14.94      3.20 o 
  -7   0  12        6.11        6.93      2.72 o 
  -6   0  12        2.18        1.21      2.43 o 
  -5   0  12        1.57       -0.19      1.85 o 
  -4   0  12        7.01       -2.01      8.23 o 
  -3   0  12       74.08       68.59     13.45 o 
  -2   0  12      368.08      357.75     25.51 o 
  -1   0  12        1.54        0.43      1.84 o 
   0   0  12      143.86      140.32     21.46 o 
   1   0  12        0.05        1.16      1.86 o 
   2   0  12       34.72       34.23      2.77 o 
   3   0  12        1.23       -0.66      1.84 o 
   4   0  12        5.76        7.59      2.70 o 
   5   0  12       24.70       27.37      3.72 o 
   6   0  12        6.10        6.82      2.82 o 
   7   0  12        4.46        2.19      3.45 o 
   8   0  12        0.23       -3.40      3.40 o 
   9   0  12        5.49        3.19      3.03 o 
  10   0  12        1.56        7.28      3.56 o 
  11   0  12        0.65       -4.17      4.17 o 
 -13   1  12        2.05        1.86      3.18 o 
 -12   1  12       23.84       32.43      2.73 o 
 -11   1  12        4.41        5.96      2.04 o 
 -10   1  12        0.08       -0.32      1.84 o 
  -9   1  12       40.55       36.57      2.50 o 
  -8   1  12       71.44       70.31      4.24 o 
  -7   1  12       63.51       62.70      3.45 o 
  -6   1  12       50.05       49.04      3.69 o 
  -5   1  12       83.32       74.43      6.65 o 
  -4   1  12        2.92        4.08      1.34 o 
  -3   1  12       23.63       16.79      1.43 o 
  -2   1  12       27.86       20.39      3.58 o 
  -1   1  12       49.99       49.86      3.13 o 
   0   1  12        7.97        4.95      1.35 o 
   1   1  12      242.78      241.28     19.91 o 
   2   1  12       46.20       43.01      2.67 o 
   3   1  12       63.48       58.20      5.32 o 
   4   1  12      118.69      128.56      6.01 o 
   5   1  12       41.94       39.95      3.01 o 
   6   1  12       37.15       34.08      3.05 o 
   7   1  12       16.63       24.13      2.74 o 
   8   1  12       49.28       52.39      4.26 o 
   9   1  12       38.20       38.35      4.37 o 
  10   1  12        8.44        5.98      4.09 o 
 -12   2  12        4.02        4.89      2.15 o 
 -11   2  12        1.93        1.26      1.80 o 
 -10   2  12       26.13       25.32      2.23 o 
  -9   2  12       26.29       25.41      3.03 o 
  -8   2  12       71.78       72.31      7.82 o 
  -7   2  12       59.47       56.14      3.50 o 
  -6   2  12       25.15       20.14      2.13 o 
  -5   2  12       13.00       11.71      2.87 o 
  -4   2  12       29.94       34.99      5.46 o 
  -3   2  12      125.47      111.09      4.90 o 
  -2   2  12      127.80      124.48      9.41 o 
  -1   2  12       92.71       87.71     10.12 o 
   0   2  12      251.49      241.28     20.35 o 
   1   2  12      186.00      181.41     15.78 o 
   2   2  12        7.89       10.98      1.57 o 
   3   2  12       63.97       72.69      4.26 o 
   4   2  12       10.89       15.83      2.23 o 
   5   2  12        5.20        6.09      1.93 o 
   6   2  12       10.03        6.40      3.71 o 
   7   2  12       11.78        2.24      6.93 o 
   8   2  12       29.16       28.34      4.46 o 
   9   2  12        9.47        8.79      4.70 o 
  10   2  12        9.70        6.50      6.52 o 
 -11   3  12       14.93       15.90      3.34 o 
 -10   3  12       12.41        8.70      1.97 o 
  -9   3  12        3.40        2.24      1.70 o 
  -8   3  12        1.12        0.22      2.82 o 
  -7   3  12       45.32       40.66      4.63 o 
  -6   3  12        5.84        4.03      1.89 o 
  -5   3  12       26.62       24.08      3.48 o 
  -4   3  12        7.93        6.40      1.63 o 
  -3   3  12       39.35       40.23      3.73 o 
  -2   3  12      281.25      300.05     19.86 o 
  -1   3  12       13.10       14.34      2.10 o 
   0   3  12       21.46       18.03      1.50 o 
   1   3  12       78.59       76.34     11.82 o 
   2   3  12       17.98       10.45      2.43 o 
   3   3  12       88.34       84.26      4.98 o 
   4   3  12        8.44        7.29      2.11 o 
   5   3  12        1.67        0.86      4.19 o 
   6   3  12        8.96        8.24      2.39 o 
   7   3  12        6.25        5.71      2.61 o 
   8   3  12        2.90        1.40      3.35 o 
   9   3  12       12.11        6.86      2.80 o 
 -10   4  12        0.12        1.01      3.60 o 
  -9   4  12        9.20       13.21      2.35 o 
  -8   4  12        1.05        1.74      1.66 o 
  -7   4  12        7.95        7.40      1.89 o 
  -6   4  12        1.93        0.25      1.88 o 
  -5   4  12        7.54        8.01      2.93 o 
  -4   4  12        0.08        1.50      2.04 o 
  -3   4  12       42.53       48.58      3.54 o 
  -2   4  12       31.01       36.78      3.14 o 
  -1   4  12       12.89       13.96      3.70 o 
   0   4  12        7.89        5.65      1.82 o 
   1   4  12        8.39        7.29      1.75 o 
   2   4  12       67.48       69.25      4.31 o 
   3   4  12       23.53       19.44      2.01 o 
   4   4  12        0.57        2.55      2.05 o 
   5   4  12        7.94       15.08      8.55 o 
   6   4  12        3.29        0.28      2.40 o 
   7   4  12        3.03        1.29      2.57 o 
   8   4  12       15.51       18.49      3.41 o 
  -8   5  12       30.19       37.64      9.29 o 
  -7   5  12        8.17        6.98      3.74 o 
  -6   5  12       14.61       13.83      4.70 o 
  -5   5  12        2.41        4.58      6.16 o 
  -4   5  12        2.69       -1.44      2.29 o 
  -3   5  12        2.01        2.14      2.82 o 
  -2   5  12       21.98       21.78      2.87 o 
  -1   5  12        6.72        9.28      3.97 o 
   0   5  12        2.56        4.09      2.80 o 
   1   5  12        6.86       10.26      2.44 o 
   2   5  12        4.62        1.55      5.73 o 
   3   5  12       24.44       21.75      2.48 o 
   4   5  12        8.14        8.01      2.08 o 
   5   5  12        0.85        4.92      2.59 o 
   6   5  12        1.57        0.34      4.04 o 
  -4   6  12        4.25        4.47      3.30 o 
  -3   6  12       16.07       16.43      4.56 o 
  -2   6  12        0.73        0.01      5.43 o 
  -1   6  12        5.49        7.86      3.29 o 
   1   6  12       10.56       13.93      3.87 o 
 -12   0  13        4.76        5.19      3.29 o 
 -11   0  13        1.58       -0.51      2.52 o 
 -10   0  13        0.08       -2.08      2.86 o 
  -9   0  13        0.15        0.72      2.35 o 
  -8   0  13        4.41       -2.06      3.46 o 
  -7   0  13        8.78        4.85      2.52 o 
  -6   0  13       75.17       88.57      6.86 o 
  -5   0  13        0.51       -2.88      2.88 o 
  -4   0  13        4.50        3.61      2.50 o 
  -3   0  13       40.19       33.98      3.30 o 
  -2   0  13       57.88       58.54     13.78 o 
  -1   0  13       14.84       13.24      4.33 o 
   0   0  13       97.49       90.82     18.79 o 
   1   0  13       47.97       46.87      4.58 o 
   2   0  13       34.96       37.13      3.91 o 
   3   0  13       36.45       36.17      4.04 o 
   4   0  13        0.39       -2.17      2.26 o 
   5   0  13       91.15      109.08      8.58 o 
   6   0  13       68.23       81.98      7.44 o 
   7   0  13        1.22        2.43      3.10 o 
   8   0  13       43.09       49.17      5.72 o 
   9   0  13        1.19        6.90      4.06 o 
  10   0  13        4.82        6.41      3.84 o 
 -12   1  13        3.79        7.02      2.11 o 
 -11   1  13        1.14        1.72      1.91 o 
 -10   1  13        2.94        4.83      2.09 o 
  -9   1  13        1.78        0.91      1.63 o 
  -8   1  13        8.48       11.79      3.82 o 
  -7   1  13       42.86       46.10      3.54 o 
  -6   1  13        2.77        0.82      1.91 o 
  -5   1  13      109.01      107.51      5.47 o 
  -4   1  13       15.52       13.45      1.79 o 
  -3   1  13       44.05       44.31      2.37 o 
  -2   1  13      116.03      115.24      8.65 o 
  -1   1  13       14.03       11.50      1.84 o 
   0   1  13      139.48      137.40     14.82 o 
   1   1  13      157.00      183.80      9.66 o 
   2   1  13       79.78       89.38      4.62 o 
   3   1  13        9.17        7.94      2.91 o 
   4   1  13       67.26       78.35      4.65 o 
   5   1  13       17.58       22.91      2.61 o 
   6   1  13        7.61        7.08      2.41 o 
   7   1  13       34.51       31.26      4.26 o 
   8   1  13       81.13       87.40      6.23 o 
   9   1  13        9.52       11.55      2.92 o 
  10   1  13        6.01        2.52      4.49 o 
 -11   2  13        9.73       10.40      2.23 o 
 -10   2  13       23.86       23.14      2.20 o 
  -9   2  13       20.22       21.34      3.35 o 
  -8   2  13       20.09       17.83      2.18 o 
  -7   2  13      114.65      116.90      5.94 o 
  -6   2  13       82.57       86.85      7.46 o 
  -5   2  13       20.85       24.06      2.68 o 
  -4   2  13       37.80       37.98      5.51 o 
  -3   2  13       16.02       21.06      4.76 o 
  -2   2  13      100.80      105.07     12.36 o 
  -1   2  13       73.88       69.15      7.24 o 
   0   2  13        3.20        2.45      1.68 o 
   1   2  13       79.34       83.25      5.44 o 
   2   2  13      277.71      323.72     12.63 o 
   3   2  13       14.86       15.60      1.77 o 
   4   2  13       39.59       40.88      3.21 o 
   5   2  13       30.31       31.96      3.04 o 
   6   2  13       22.13       24.61      4.22 o 
   7   2  13        0.58       -2.20      2.20 o 
   8   2  13        0.86        2.14      2.40 o 
   9   2  13       29.48       25.30      3.37 o 
 -11   3  13        2.32        1.18      2.40 o 
 -10   3  13        0.68        3.38      2.03 o 
  -9   3  13        2.06        2.99      1.85 o 
  -8   3  13        3.25        1.16      2.14 o 
  -7   3  13       52.37       57.50      5.53 o 
  -6   3  13       34.37       33.04      3.93 o 
  -5   3  13        6.00        3.86      2.71 o 
  -4   3  13       14.15       13.72      2.38 o 
  -3   3  13        9.55       11.39      1.74 o 
  -2   3  13       70.13       62.41      6.05 o 
  -1   3  13       56.22       67.64      3.94 o 
   0   3  13        6.92        7.46      1.91 o 
   1   3  13        1.20        0.84      3.20 o 
   2   3  13       62.33       62.92      3.93 o 
   3   3  13       35.18       31.59      2.77 o 
   4   3  13       12.75        7.87      3.75 o 
   5   3  13       20.68       23.63      2.77 o 
   6   3  13       23.53       25.68      4.90 o 
   7   3  13       20.52       29.63      5.87 o 
   8   3  13        1.02        2.47      5.49 o 
  -9   4  13        6.95        5.67      3.61 o 
  -8   4  13        4.62        3.72      4.88 o 
  -7   4  13       12.45        6.90      2.71 o 
  -6   4  13        2.62       -1.87      1.87 o 
  -5   4  13        2.05        2.65      2.39 o 
  -4   4  13       16.15       24.75      2.83 o 
  -3   4  13        2.15       -1.87      2.05 o 
  -2   4  13       21.48       23.69      5.64 o 
  -1   4  13       22.59       21.28      4.32 o 
   0   4  13        6.82        3.18      2.26 o 
   1   4  13        6.93        5.70      2.14 o 
   2   4  13       24.45       23.94      2.87 o 
   3   4  13       52.85       62.81      4.26 o 
   4   4  13       12.90       13.31      2.40 o 
   5   4  13       41.59       42.13      6.80 o 
   6   4  13       25.95       25.57      3.36 o 
   7   4  13        3.93        2.91      2.42 o 
  -7   5  13        5.83       14.71      8.33 o 
  -6   5  13        5.21       11.06      3.31 o 
  -5   5  13        3.74        2.42      3.10 o 
  -4   5  13        1.52       -0.27      2.47 o 
  -3   5  13        4.23        3.33      4.00 o 
  -2   5  13        7.40        8.72      2.72 o 
  -1   5  13        2.32       -1.93      1.93 o 
   0   5  13        2.24        2.80      2.12 o 
   1   5  13        1.22        0.54      2.51 o 
   2   5  13        3.69       -0.34      2.14 o 
   3   5  13       17.66       15.75      5.03 o 
   4   5  13        1.83        0.54      3.33 o 
 -12   0  14        0.32       -2.84      2.84 o 
 -11   0  14        0.00       -0.72      2.78 o 
 -10   0  14        1.97        3.08      2.85 o 
  -9   0  14        0.00       -3.55      3.60 o 
  -8   0  14        0.09        0.00      3.07 o 
  -7   0  14        0.70        3.16      3.16 o 
  -6   0  14        1.35        2.78      3.34 o 
  -5   0  14       95.35      105.06      7.85 o 
  -4   0  14       66.20       74.22      5.77 o 
  -3   0  14       14.18       14.78      3.58 o 
  -2   0  14      259.22      302.68     16.09 o 
  -1   0  14        3.67        4.07      2.72 o 
   0   0  14        0.06       -2.69      2.69 o 
   1   0  14       72.83       75.85      5.74 o 
   2   0  14        0.96        2.02      2.55 o 
   3   0  14      198.83      236.26     14.94 o 
   4   0  14       25.36       29.18      4.33 o 
   5   0  14       22.46       20.58      4.11 o 
   6   0  14       19.66       18.80      4.05 o 
   7   0  14        1.99       -1.83      3.32 o 
   8   0  14        5.56        4.91      4.17 o 
   9   0  14       12.52       10.72      4.44 o 
 -11   1  14        5.37        2.60      2.27 o 
 -10   1  14        1.88       -1.76      1.76 o 
  -9   1  14       11.73       11.45      2.36 o 
  -8   1  14        8.19        6.37      3.07 o 
  -7   1  14       43.22       48.06      4.01 o 
  -6   1  14       22.57       24.09      5.29 o 
  -5   1  14       12.11       11.21      2.24 o 
  -4   1  14        1.23        5.41      2.16 o 
  -3   1  14       21.29       17.77      4.23 o 
  -2   1  14       93.81      103.92      5.45 o 
  -1   1  14       13.28       12.93      5.16 o 
   0   1  14       13.19       13.57      2.15 o 
   1   1  14        5.92        2.40      2.45 o 
   2   1  14       86.72       97.02      5.42 o 
   3   1  14       26.80       25.90      2.83 o 
   4   1  14       11.26       13.37      2.34 o 
   5   1  14       10.36       11.50      2.35 o 
   6   1  14        8.18        5.07      2.44 o 
   7   1  14       15.81        9.90      2.43 o 
   8   1  14       22.20       22.02      3.12 o 
   9   1  14        8.14        6.01      2.76 o 
 -11   2  14       12.52        8.94      2.46 o 
 -10   2  14        3.83        1.98      2.65 o 
  -9   2  14       24.93       24.13      2.46 o 
  -8   2  14       36.89       36.66      3.13 o 
  -7   2  14       25.58       20.93      3.02 o 
  -6   2  14       23.70       24.98      9.41 o 
  -5   2  14        7.13        2.72      2.03 o 
  -4   2  14       46.00       40.50      3.20 o 
  -3   2  14       70.41       69.35      7.25 o 
  -2   2  14       95.01      113.09      8.66 o 
  -1   2  14       23.50       23.53      5.09 o 
   0   2  14       45.81       42.92      3.20 o 
   1   2  14       58.42       59.48      3.74 o 
   2   2  14        0.68       -0.81      1.81 o 
   3   2  14       25.99       23.15      2.72 o 
   4   2  14        7.13        2.29      2.11 o 
   5   2  14       11.94       10.89      2.45 o 
   6   2  14       11.01       12.90      3.01 o 
   7   2  14        2.91        5.51      2.48 o 
   8   2  14       59.26       59.92      6.78 o 
 -10   3  14        7.44        5.00      2.21 o 
  -9   3  14        1.17       -1.25      2.43 o 
  -8   3  14       29.30       34.87      7.35 o 
  -7   3  14        1.31       -2.20      2.43 o 
  -6   3  14        8.67       11.08      2.54 o 
  -5   3  14        1.08       -2.39      2.39 o 
  -4   3  14        0.77        1.04      2.13 o 
  -3   3  14        8.51       12.09      2.58 o 
  -2   3  14       91.03       94.34     10.86 o 
  -1   3  14       22.98       26.13      2.60 o 
   0   3  14        1.62        5.27      2.11 o 
   1   3  14       40.85       43.87      3.21 o 
   2   3  14       12.17       10.83      2.25 o 
   3   3  14       65.78       66.67      4.17 o 
   4   3  14       63.51       65.21      4.68 o 
   5   3  14        5.61        5.20      4.89 o 
   6   3  14       26.72       26.93      4.47 o 
   7   3  14       16.46       13.34      4.43 o 
  -8   4  14       20.58       17.44      2.62 o 
  -7   4  14       11.42        9.86      2.35 o 
  -6   4  14        8.63        6.77      2.19 o 
  -5   4  14        1.56        1.71      3.61 o 
  -4   4  14        2.07        1.36      2.58 o 
  -3   4  14       23.33       16.80      2.71 o 
  -2   4  14       12.36       16.62      6.79 o 
  -1   4  14        1.86        3.49      2.39 o 
   0   4  14       15.33       15.36      2.21 o 
   1   4  14        9.20        8.91      1.96 o 
   2   4  14       22.39       21.71      2.79 o 
   3   4  14        9.33        5.31      1.87 o 
   4   4  14        3.65        0.05      2.76 o 
   5   4  14        5.35        4.88      2.73 o 
   6   4  14        1.46        6.95      2.95 o 
  -5   5  14        4.29        3.27      5.53 o 
  -4   5  14        4.82        8.77      3.78 o 
  -3   5  14       18.74       25.50      3.74 o 
  -2   5  14        1.46       -2.82      2.97 o 
  -1   5  14       21.22       20.79      3.16 o 
   0   5  14        4.32        4.61      2.27 o 
   1   5  14       15.21       16.43      2.94 o 
   2   5  14        8.81        6.78      3.99 o 
   3   5  14        1.50        2.37      2.32 o 
 -11   0  15        8.19        6.51      3.52 o 
 -10   0  15        0.04       -1.71      3.08 o 
  -9   0  15        2.98        0.47      3.91 o 
  -8   0  15       28.85       26.80      4.65 o 
  -7   0  15        0.94        4.44      3.33 o 
  -6   0  15       54.16       58.90      5.49 o 
  -5   0  15       32.68       27.53      3.88 o 
  -4   0  15        0.06       -1.56      2.84 o 
  -3   0  15        0.48       -1.28      3.56 o 
  -2   0  15       26.31       26.92      4.00 o 
  -1   0  15      258.47      302.81     17.11 o 
   0   0  15       21.06       23.89      3.49 o 
   1   0  15        0.86       -1.33      2.57 o 
   2   0  15        7.93        0.44      3.07 o 
   3   0  15       14.93       10.50      3.21 o 
   4   0  15       89.54      113.36      9.70 o 
   5   0  15        2.78        7.65      3.65 o 
   6   0  15        2.91        1.09      3.02 o 
   7   0  15        0.00       -1.16      3.39 o 
   8   0  15       24.18       20.82      5.30 o 
 -11   1  15       15.28       10.79      2.43 o 
 -10   1  15        9.62       13.67      2.84 o 
  -9   1  15        3.09        4.62      2.45 o 
  -8   1  15       22.04       23.53      4.70 o 
  -7   1  15       54.60       55.19     11.30 o 
  -6   1  15        4.92        1.29      2.20 o 
  -5   1  15       12.79       11.67      2.33 o 
  -4   1  15       72.21       65.24      5.45 o 
  -3   1  15       69.23       77.12      4.75 o 
  -2   1  15      104.92      109.61      7.71 o 
  -1   1  15       17.82       20.01      5.83 o 
   0   1  15       45.38       57.42      4.54 o 
   1   1  15        8.24        5.12      2.11 o 
   2   1  15        6.77        7.61      2.55 o 
   3   1  15       39.31       49.70      8.98 o 
   4   1  15       13.48       14.97      2.70 o 
   5   1  15        7.69        3.95      5.44 o 
   6   1  15        2.68       -2.46      2.74 o 
   7   1  15       18.05       23.23      3.39 o 
   8   1  15        0.55       -3.05      3.05 o 
 -10   2  15        0.45        3.75      2.15 o 
  -9   2  15        3.66        4.79      2.35 o 
  -8   2  15       13.78       11.63      2.88 o 
  -7   2  15       46.54       54.30     11.20 o 
  -6   2  15        5.44        5.43      3.78 o 
  -5   2  15        6.29        3.45      4.18 o 
  -4   2  15        6.88       10.35      2.25 o 
  -3   2  15       32.71       36.61      3.28 o 
  -2   2  15      103.78      118.12     10.31 o 
  -1   2  15       86.29       83.08     14.06 o 
   0   2  15        5.33        9.86      2.23 o 
   1   2  15        5.05        4.17      5.19 o 
   2   2  15        7.78        6.69      4.55 o 
   3   2  15       15.96       16.19      2.95 o 
   4   2  15        4.64        6.64      5.51 o 
   5   2  15        7.05        5.47      2.32 o 
   6   2  15        6.75        7.16      2.47 o 
   7   2  15        4.26        4.61      2.93 o 
  -9   3  15        1.54        2.79      2.45 o 
  -8   3  15        7.85       10.34      7.78 o 
  -7   3  15       11.04        8.93      2.63 o 
  -6   3  15        2.81        2.98      2.34 o 
  -5   3  15        3.57        2.59      2.09 o 
  -4   3  15        3.62        4.60      2.41 o 
  -3   3  15       10.62       12.08      3.14 o 
  -2   3  15        2.98        2.98      1.99 o 
  -1   3  15       84.89       97.54      5.81 o 
   0   3  15       13.24       15.00      4.91 o 
   1   3  15        0.03        0.91      2.53 o 
   2   3  15       40.69       36.54      5.25 o 
   3   3  15       29.94       21.72      2.33 o 
   4   3  15       92.41      100.11      6.57 o 
   5   3  15       18.05       16.38      3.25 o 
   6   3  15        7.14        6.44      2.54 o 
  -7   4  15        0.23       -1.19      3.90 o 
  -6   4  15       10.12        9.22      2.99 o 
  -5   4  15        0.65        3.68      3.73 o 
  -4   4  15        8.37        8.64      2.56 o 
  -3   4  15       10.48        4.68      2.34 o 
  -2   4  15       23.17       14.67      3.18 o 
  -1   4  15       18.41       22.08      3.27 o 
   0   4  15        2.39       -0.82      2.09 o 
   1   4  15        4.85        6.72      2.08 o 
   2   4  15        1.04        3.57      1.97 o 
   3   4  15       12.66        8.33      2.23 o 
   4   4  15        2.26       -4.25      5.88 o 
  -3   5  15        1.44        2.96      3.19 o 
  -2   5  15       29.19       21.31      4.29 o 
  -1   5  15       18.68       22.49      4.76 o 
   0   5  15        2.12       -2.18      2.87 o 
 -10   0  16       27.26       28.62      4.57 o 
  -9   0  16       12.99       13.61      5.47 o 
  -8   0  16        0.40        1.02      4.44 o 
  -7   0  16        0.03        1.11      3.50 o 
  -6   0  16       11.00       10.48      3.95 o 
  -5   0  16        9.96       10.90      3.76 o 
  -4   0  16       19.25       22.61      4.29 o 
  -3   0  16       18.78       19.13      3.54 o 
  -2   0  16       41.09       43.96      5.16 o 
  -1   0  16        4.93        4.74      3.40 o 
   0   0  16       16.98       14.28      3.37 o 
   1   0  16        2.48        1.58      2.99 o 
   2   0  16        2.15       -1.05      3.23 o 
   3   0  16       18.19       21.62      3.64 o 
   4   0  16        7.56        4.70      3.08 o 
   5   0  16        0.56        1.18      3.21 o 
   6   0  16       11.20        9.60      4.51 o 
   7   0  16        1.31        2.63      3.78 o 
 -10   1  16        1.04        0.26      2.20 o 
  -9   1  16        1.52        1.54      7.01 o 
  -8   1  16        8.26        9.86      3.06 o 
  -7   1  16        6.11        6.41      2.55 o 
  -6   1  16        2.78       11.98      2.96 o 
  -5   1  16       13.37        9.21      5.07 o 
  -4   1  16        5.70        2.44      8.00 o 
  -3   1  16        6.72        8.99      3.03 o 
  -2   1  16      128.35      137.37     12.71 o 
  -1   1  16       29.67       35.31      7.14 o 
   0   1  16       41.76       39.93      3.59 o 
   1   1  16        0.60        3.92      2.29 o 
   2   1  16       11.85        5.26      2.39 o 
   3   1  16        3.74        5.32      2.59 o 
   4   1  16       15.23       18.06      3.10 o 
   5   1  16       17.45       15.59      2.98 o 
   6   1  16        9.43       12.51      4.11 o 
   7   1  16        2.28       -2.91      2.91 o 
  -9   2  16        4.77        2.94      2.51 o 
  -8   2  16        6.16        4.00      2.67 o 
  -7   2  16        5.44        5.36      2.61 o 
  -6   2  16       50.77       51.62      3.89 o 
  -5   2  16        1.30       -0.05      2.51 o 
  -4   2  16        1.47        2.40      2.50 o 
  -3   2  16       15.55       17.84      4.80 o 
  -2   2  16       53.30       51.89      4.82 o 
  -1   2  16       16.24       19.26      3.95 o 
   0   2  16        9.89        7.73      2.58 o 
   1   2  16       45.42       50.34      4.29 o 
   2   2  16       14.40       15.94      2.74 o 
   3   2  16       21.48       23.29      3.69 o 
   4   2  16        4.65        8.02      4.61 o 
   5   2  16       41.79       43.02      4.59 o 
   6   2  16       14.52       15.69      7.06 o 
  -8   3  16        1.39        3.84      2.54 o 
  -7   3  16       34.42       27.74      3.69 o 
  -6   3  16        2.05       -0.57      2.77 o 
  -5   3  16       27.33       36.23      8.19 o 
  -4   3  16       42.19       48.93      5.89 o 
  -3   3  16       29.80       30.13      3.13 o 
  -2   3  16       36.88       42.52      3.71 o 
  -1   3  16        5.91       10.02      2.49 o 
   0   3  16        5.33        8.42      4.91 o 
   1   3  16        7.74       12.16      2.78 o 
   2   3  16       13.04        9.32      4.36 o 
   3   3  16       10.11        6.74      3.21 o 
   4   3  16        4.75        7.29      2.76 o 
   5   3  16        3.30        2.40      6.71 o 
  -5   4  16        3.24        2.08      6.37 o 
  -4   4  16        5.65        4.15      2.76 o 
  -3   4  16        5.94        1.99      2.76 o 
  -2   4  16        5.46        3.50      2.90 o 
  -1   4  16       16.61       12.07      3.06 o 
   0   4  16       13.40       10.52      3.28 o 
   1   4  16       16.08       14.88      2.96 o 
   2   4  16        0.48       -2.15      2.60 o 
  -9   0  17        1.02       -4.34      4.34 o 
  -8   0  17        6.66       12.52      5.06 o 
  -7   0  17        2.01       -2.11      3.58 o 
  -6   0  17        0.39        3.66      3.75 o 
  -5   0  17        0.21        3.46      3.82 o 
  -4   0  17        5.27        2.36      3.90 o 
  -3   0  17        9.96        8.03      3.88 o 
  -2   0  17        1.69        6.90      4.03 o 
  -1   0  17        9.05        5.07      3.38 o 
   0   0  17       15.93       22.50      3.89 o 
   1   0  17        1.82        8.06      3.59 o 
   2   0  17        9.74        3.13      3.56 o 
   3   0  17        0.81        5.94      3.71 o 
   4   0  17        9.45        2.48      3.76 o 
   5   0  17        1.55       -0.25      4.13 o 
   6   0  17        6.61        4.90      3.91 o 
  -9   1  17        4.56        7.87      3.40 o 
  -8   1  17       11.06       12.88      3.39 o 
  -7   1  17        9.74       10.74      3.35 o 
  -6   1  17        0.96       -2.81      2.81 o 
  -5   1  17       22.53       23.52      3.30 o 
  -4   1  17       12.78       15.61      2.77 o 
  -3   1  17        0.07        0.65      2.50 o 
  -2   1  17       47.90       47.51      4.76 o 
  -1   1  17       29.15       26.13      3.26 o 
   0   1  17       22.18       22.49      3.29 o 
   1   1  17        2.39        8.65      2.82 o 
   2   1  17       10.44        9.93      2.72 o 
   3   1  17        1.33        0.42      6.18 o 
   4   1  17       50.12       43.89      5.29 o 
   5   1  17        5.77        1.69      2.70 o 
  -8   2  17        1.13        2.15      3.47 o 
  -7   2  17       20.51       13.27      3.06 o 
  -6   2  17       26.86       32.42      3.57 o 
  -5   2  17        5.26        4.88      2.98 o 
  -4   2  17       15.78       22.46      2.86 o 
  -3   2  17       10.29        8.13      2.58 o 
  -2   2  17        8.47       10.01      2.65 o 
  -1   2  17       67.51       71.05      7.26 o 
   0   2  17       18.76       21.38      6.06 o 
   1   2  17       12.96       12.09      4.28 o 
   2   2  17        1.70       -0.12      3.38 o 
   3   2  17        6.99        5.92      3.89 o 
   4   2  17        0.78        0.00      4.81 o 
   5   2  17        2.56        2.81      3.80 o 
  -6   3  17        6.12        3.91      6.47 o 
  -5   3  17        7.12        4.70      2.96 o 
  -4   3  17        1.86        1.47      2.85 o 
  -3   3  17       12.14       16.74      3.07 o 
  -2   3  17        7.27        4.48      2.71 o 
  -1   3  17       10.43        6.60      6.27 o 
   0   3  17       11.85        3.31      5.51 o 
   1   3  17       19.13       19.32      7.51 o 
   2   3  17       19.45       15.05      3.35 o 
   3   3  17        8.05        5.97      3.08 o 
  -7   0  18       14.54       21.93      4.66 o 
  -6   0  18       16.89       19.94      5.10 o 
  -5   0  18       24.99       31.00      4.64 o 
  -4   0  18        1.82        5.23      3.79 o 
  -3   0  18        4.10       12.10      3.77 o 
  -2   0  18       21.70       30.19      5.00 o 
  -1   0  18        3.95       -1.06      3.45 o 
   0   0  18        0.14       -0.09      3.87 o 
   1   0  18        8.91        7.94      4.54 o 
   2   0  18        0.00       -3.81      3.81 o 
   3   0  18        0.48        0.69      4.29 o 
   4   0  18        1.21        6.12      4.17 o 
  -7   1  18        0.76       -0.40      4.91 o 
  -6   1  18       11.01       17.92      9.75 o 
  -5   1  18        4.36       -1.05      8.32 o 
  -4   1  18        9.51       12.60      4.27 o 
  -3   1  18       10.97        8.54      2.96 o 
  -2   1  18       10.77       15.64      2.94 o 
  -1   1  18       24.12       35.67      4.08 o 
   0   1  18        3.12        1.96      2.99 o 
   1   1  18        0.01       -1.26      2.68 o 
   2   1  18        2.58       -3.48      3.74 o 
   3   1  18        5.44        6.23      3.23 o 
   4   1  18        5.59        0.61      4.87 o 
  -6   2  18       13.64       12.54      3.38 o 
  -5   2  18       10.50        9.97      8.48 o 
  -4   2  18        4.81       10.99      2.79 o 
  -3   2  18       20.75       20.09      3.39 o 
  -2   2  18       31.56       32.46      5.54 o 
  -1   2  18       28.40       20.26      3.35 o 
   0   2  18       28.16       28.27      3.76 o 
   1   2  18        0.82        3.03      3.43 o 
   2   2  18        0.70       -2.65      2.78 o 
   3   2  18        8.20       10.63      3.00 o 
  -3   3  18        5.68        6.58      4.86 o 
  -2   3  18       16.63       20.22      3.26 o 
  -1   3  18       24.53       26.73      3.87 o 
   0   3  18       12.59        8.69      3.21 o 
  -5   0  19        0.01       -4.87      4.87 o 
  -4   0  19        0.48       -4.04      4.04 o 
  -3   0  19        0.73       -0.63      4.28 o 
  -2   0  19       25.95       32.88      5.15 o 
  -1   0  19       17.22       25.19      5.21 o 
   0   0  19        9.75        4.73      4.37 o 
   1   0  19        8.15        4.00      4.61 o 
   2   0  19        1.04       -3.02      3.71 o 
  -5   1  19        0.41       -1.07      3.11 o 
  -4   1  19        2.33        5.06      2.88 o 
  -3   1  19       13.27        9.31      3.75 o 
  -2   1  19       11.49       11.13      7.02 o 
  -1   1  19       25.26       22.35      3.43 o 
   0   1  19        8.06        4.76      2.98 o 
   1   1  19        6.93        6.23      3.43 o 
   2   1  19       15.12       17.20      3.32 o 
  -3   2  19        4.10        3.95      5.37 o 
  -2   2  19       28.79       31.93      9.75 o 
  -1   2  19       10.34        7.47      3.71 o 
                                                 
